# Supplementary material for: Site-specific cleavage of bacterial MucD by secreted proteases mediates antibacterial resistance in Arabidopsis
Source: Nat Commun. 2019 Jun 28;10:2853. doi: 10.1038/s41467-019-10793-x (PMC6599210; doi:10.1038/s41467-019-10793-x)
Supplement: Supplementary file 4 — Supplementary Data 1 [file 41467_2019_10793_MOESM4_ESM.xlsx]

## Sheet: Sheet1
Taxa	Strain name	Protein Identity (%)	NCBI accession No	Protein Sequence
Bacteria	Pseudomonas amygdali pv. lachrymans str. M302278	100	WP_005764764.1	MSTPRMKSYFSLIAAVLMLGQVATAQAENLPDFTGLVEQASPAVVNISTRQKLPDRAVANKQMPDLEGLPPMLREFLERSMPPGSRAPGAGKGDRQREAQSLGSGFIISPDGYVLTNNHVIDGADEILVRLSDRSELKAKLIGTDPRTDVAVLKIEGKDLPTAKLGNSNTLKVGEWVLAIGSPFGFDHSVTKGIVSAKGRSLPNDTYVPFIQTDVAINPGNSGGPLFNMAGEVVGINSQIFTRSGGFMGLSFAIPIDVAMDVANQLKASGKVSRGWLGVVIQEVNKDLAESFGLDKPAGALVAQVLEDGPAAKGGLQVGDVILSANGQPVVMSADLPHLIGNLKDGSKAELEVIRDGKRQKLTVTVGALPDEGLEMGGAAGASAERSSNRLGVSVIELT…
Bacteria	Pseudomonas syringae pv. actinidiae ICMP 19098	99.2	WP_017701261.1	MSTPRMKSYFSLIAAVLMLGQVATAQAENLPDFTGLVEQASPAVVNISTRQKLPDRAVANKQMPDLEGLPPMLREFLERSMPPGSRAPGTGKGDRQREAQSLGSGFIISPDGYVLTNNHVIDGADEILVRLSDRSELKAKLIGTDPRTDVAVLKIEGKDLPTAKLGNSNTLKVGEWVLAIGSPFGFDHSVTKGIVSAKGRSLPNDTYVPFIQTDVAINPGNSGGPLFNMAGEVVGINSQIFTRSGGFMGLSFAIPIDVAMDVANQLKASGKVSRGWLGVVIQEVNKDLAESFGLDKPAGALVAQVLEDGPAAKGGLQVGDVILSANGQPIVMSADLPHLIGNLKDGSKAELEVIRDGKRQKLTVTVGALPDEGQEMGGAAGASAERSSNRLGVSVIELT…
Bacteria	Pseudomonas avellanae BPIC 631	99	WP_005620113.1	MSTPRMKSYFSLIAAVLMLGQVATAQAENLPDFTGLVEQASPAVVNISTRQKLPDRAVANKQMPDLEGLPPMLREFLERSMPPGSRAPGTGKGDRQREAQSLGSGFIISPDGYVLTNNHVIDGADEILVRLSDRSELKAKLIGTDPRTDVAVLKIEGKDLPTAKLGNSNTLKVGEWVLAIGSPFGFDHSVTKGIVSAKGRSLPNDTYVPFIQTDVAINPGNSGGPLFNMAGEVVGINSQIFTRSGGFMGLSFAIPIDVAMDVANQLKASGKVSRGWLGVVIQEVNKDLAESFGLDKPAGALVAQVLEDGPAAKGGLQVGDVILSANGQPIVMSADLPHLIGNLKDGSKAELEVIRDGKRQKLTVTVGALPDEGQEMGGAAGASAERSSNRLGVSVIELT…
Bacteria	Pseudomonas amygdali pv. morsprunorum str. M302280	98.7	WP_005739191.1	MSTPRMKSYFSLIAAVLMLGQVATAQAENLPDFTGLVEQASPAVVNISTRQKLPDRAVANKQMPDLEGLPPMLREFLERSMPPGSRAPGTGKGDRQREAQSLGSGFIISPDGYVLTNNHVIDGADEILVRLSDRSELKAKLVGTDPRTDVAVLKIEGKDLPTAKLGNSNTLKVGEWVLAIGSPFGFDHSVTKGIVSAKGRSLPNDTYVPFIQTDVAINPGNSGGPLFNMAGEVVGINSQIFTRSGGFMGLSFAIPIDVAMDVANQLKASGKVSRGWLGVVIQEVNKDLAESFGLDKPAGALVAQVLEDGPAAKGGLQVGDVILSANGQPIVMSADLPHLIGNLKDGSKAELEVIRDGKRQKLTVTVGALPDEGQEMGGAAGASAERSSNRLGVSVIELT…
Bacteria	Pseudomonas cichorii JBC1	91.4	WP_025261576.1	MSIPRLKSYVSLIAAVMMLGQVAVAQAEDLPDFTGLVEQASPAVVNISTRQKMPDRAVAGQIPDMEGLPPMLREFLERSMPPGSRAPGKGDRQREAQSLGSGFIISGDGYVLTNNHVIDGADEIIVRLSDRSELKAKLVGTDPRTDVAVLKIDGKNLPTAKLGNSNKLKVGEWVLAIGSPFGFDHSVTKGIVSAKGRSLPNDTYVPFIQTDVAINPGNSGGPLFNMAGEVVGINSQIFTRSGGFMGLSFAIPIDVAIDVANQLKASGKVNRGWLGVVIQEVNKDLAESFGLDKPAGALVAQVLEDGPAAKGGLQVGDVILSANGQPIVMSADLPHLIGNLKDGSKAELEVIRDGKRQNLTVTVGALPDEGQEMGATGPGAERSSNRLGVSVIELTAEQK…
Bacteria	Pseudomonas plecoglossicida	81.7	WP_031324509.1	MSIPRLKSYLSMFAAVLMLGQVLSAQAEEALPDFTTLVEQASPAVVNISTKQKLPDRRMAAGQMPDLEGLPPMFREFFERNMPQQPRSPRGDRQREAQSLGSGFIISSDGYVLTNNHVVADADEIIVRLSDRSELQAKLVGTDPRTDVALLKVEGKNLPTVKLGDSEKLKVGEWVLAIGSPFGFDHSVTKGIVSAKGRTLPNDTYVPFIQTDVAINPGNSGGPLFNMNGEVVGINSQIFTRSGGFMGLSFAIPIDVAIDVSNQLKKDGKVSRGWLGVVIQEVNKDLAESFGLDKPAGALVAQVLENGPAAKGGLQVGDVILSMNGQPIIMSADLPHLVGSLKDGEKAKLEIIRNGKRQSLDISVGALPDEDADIGTGAEGSAERSSNRLGVSVADLTAE…
Bacteria	Pseudomonas rhizosphaerae	81.9	WP_043187062.1	MSIPRFKPFLSLFAAVLMLGQIASVQAEALPDFTTLVEQASPAVVNISTTQKLPDRGVAASQMPDLEGLPPMFREFFERNMPRGGPRSPQRGDRQREAQSLGSGFIVSADGYVLTNNHVIADADEIIVRLSDRSELKAKLVGTDPRTDVALLKIDGKNLPTVKLGDSAKLKVGEWVLAIGSPFGFDHSVTKGIVSAKGRTLPNDAYVPFIQTDVAINPGNSGGPLFNMNGEVVGINSQIFTRSGGFMGLSFAIPIDVALDVSDQLKKDGKVSRGWLGVVIQEVNKDLAESFGLDKPAGALVAQVLEDGPAAKGGLQVGDVILSMNGQPIDMSADLPHLVGGLKAGAKASLEVIREGKRRTVDVTVGAMPDDDQDLDAGAKAQTERSSNRLGVSVAELTA…
Bacteria	Pseudomonas fluorescens	80	WP_046046126.1	MSIPRLKSYLSIFATVLVLGQAVAVQAAELPDFTQLVEQASPAVVNISTTQKLPDRKVNEQMPDLEGLPPMLREFFERGMPPQPRTPRGDRQREAQSLGSGFIISPDGYILTNNHVIADADEILVRLADRSELKAKLIGTDPRSDVALLKIEGKDLPVLKLGKSQDLKAGQWVVAIGSPFGFDHTVTQGIVSAIGRSLPNENYVPFIQTDVPINPGNSGGPLFNLAGEVVGINSQIYTRSGGFMGVSFAIPIDVAMDVSNQLKSGGKVSRGWLGVVIQEVNKDLAESFGLDKPAGALVAQIQDDGPAAKGGLQVGDVILSMNGQPIVMSADLPHLVGALKAGSKADLEVIREGKRKNVELTVGAIPEEGKELDALPKSTTERSSNRLGVSVVELTDEQK…
Bacteria	Pseudomonas aeruginosa	77	WP_019372095.1	MHTLKRCMAAMVALLALSLAMTARAELPDFTPLVEQASPAVVNISTRQKLPDRAMARGQLSIPDLEGLPPMFRDFLERSIPQVPRNPRGQQREAQSLGSGFIISNDGYILTNNHVVADADEILVRLSDRSEHKAKLVGADPRSDVAVLKIEAKNLPTLKLGDSNKLKVGEWVLAIGSPFGFDHSVTAGIVSAKGRSLPNESYVPFIQTDVAINPGNSGGPLLNLEGEVVGINSQIFTRSGGFMGLSFAIPIDVALNVADQLKKAGKVSRGWLGVVIQEVNKDLAESFGLDKPSGALVAQLVEDGPAAKGGLQVGDVILSLNGQSINESADLPHLVGNMKPGDKINLDVIRNGQRKSLSMAVGNLPDDDEEIASMGAPGAERSSNRLGVTVADLTAEQRK…
Bacteria	Serpens flexibilis	73.1	WP_039560694.1	MSTLLVVLLGSHALAAQAQLPDFTELVEEASPAVVNISTRQKMPARGQSQLMIPDLEGLPPLFREFFERNLPQAPRNGRQPEAQSLGSGFIISDDGYVLTNNHVVADADEILVRMSDRSELEAKLVGADPRSDVALLKIEGKNLPTVKLGKSENLKVGEWVLAIGSPFGFDYSVTAGIVSAKGRSLPNESYVPFIQTDVAINPGNSGGPLFNLDGEVVGINSQIFTRSGGFMGLSFAIPITVALDVANQLKETGKVSRGWLGVVIQEVNKDLAESFGLDRPAGALVAQVLEDGPAAKGGLRVGDVILSLDGHPIVMSSDLPHRVGILKPGSKTRLEVMREGQRRTLNVTIGALPEEGEPLAMPRGNNGAERSSNRLGVTVIELTEEQRKSLDLQGGVVI…
Bacteria	Azotobacter vinelandii CA6	72.7	WP_012700011.1	MSKVGFKSFASVLAGALLLGQSLFVQAQLPEFTSLVEEASPAVVNISTRQKLPDRSTVQGLPDLEGLPPLFREFLERSIPQLPRTPDNGRQREAHSLGSGFIISPDGYVLTNNHVVADADEIIVRLSDRSELEAELVGADPLTDVALLKVKGSNLPTVKLGRTDQLRVGEWVLAIGSPFGFDHSVTAGIISATGRSLPNESYVPFIQTDVAINPGNSGGPLFDLDGRVIGINSQIFTRSGGFMGLSFAIPIEVAMGVADQLKATGKVARGWLGVIIQEVNKDLAESFGLDRPAGALVAQVLEDGPADKGGLQVGDVILSLDGHPIVMSADLPHLVGGLKPGAAANLEVVRDGKRRNIAITVGALPEEGNGVQPSIAGTEQSSNRLGVTVTELTAEQKKS…
Bacteria	Azotobacter chroococcum NCIMB 8003	61.2	AJE22313.1	MSKFGFKSFASVLAGALLLGQSLCAQAQLPEFTELVEATSPAVVNISTRQKLPERALVQGMPDLEGLPPLFREFLERNLPQVPRTPNNGQQREAHSLGSGFIISADGYVLTNNHVVADADEIIVRLSDRSELEAELVGADPLTDVALLKVKGTNLPSVKLGRTDELKVGEWVLAIGSPFGFDHSVTAGIISATGRSLPNESYVPFIQTDVAINPGNSGGPLFDLEGRVIGINSQIFTRSGGFMGLSFAIPIEVAMGVADQLKATGKVARGWLGVVIQEVNKDLAESFGLEKPAGALVAQVLDGGPADKGGLQVGDVILSLDSHPIVMSADLPHLVGGLKPGTKANLEVVRDGGRKSIAITVGTLPEEGSGVQPSVAGVEQSSNRLGVTVTELTPEQKKS…
Plant	Glycine max	21.5	XP_003524545.1	MSCCFLRRFGRFGAVGTAAFGSTLLCSNDSARFRASVALRVPEPLQNSLWLTCPVLRDLSPQPSPFPDQFGMRLLYSYRVSPVPSSGVSKEASAAAGDESKPHDCFGKDTIANAAAKVGPAVVNIAIPQDFFGITSGKSIGSGTIINKDGTILTAAHVVVDFLGTRGSSKGKIEVTLQDGRTFEGKVINADLHSDVAILKINSETPLPEAKFGSSSRLRPGDWVIAMGCPLSLQNTVTAGIVSCVDRKSSDLGFSGMPREYLQTDCAINMGNSGGPLVNMDGEIIGVNIMKVAAADGLSFSVPIDSVCKILEHFKKSGRVIRPWLGLKMLDLNEMIIAQLKKQDPSFPNVNKGILVPMVTPRSPGERAGFFPGDVVIEFDGRPVERLKEVIEVLGDKVG…
Plant	Arabidopsis thaliana	20.9	NP_001330700.1	MMNFLRRAVSSSKRSELIRIISVATATSGILYASTNPDARTRVSLAIPESVRESLSLLPWQISPGLIHRPEQSLFGNFVFSSRVSPKSEAPINDEKGVSVEASDSSSKPSNGYLGRDTIANAAARIGPAVVNLSVPQGFHGISMGKSIGSGTIIDADGTILTCAHVVVDFQNIRHSSKGRVDVTLQDGRTFEGVVVNADLQSDIALVKIKSKTPLPTAKLGFSSKLRPGDWVIAVGCPLSLQNTVTAGIVSCVDRKSSDLGLGGKHREYLQTDCSINAGNSGGPLVNLDGEVIGVNIMKVLAADGLGFSVPIDSVSKIIEHFKKSGRVIRPWIGLKMVELNNLIVAQLKERDPMFPDVERGVLVPTVIPGSPADRAGFKPGDVVVRFDGKPVIEIMDDR…
Plant	Zea mays	22	AQK88627.1	MLLRVGRRAALLLAATAAFSRLRDPDTAVYVSASPPQPPRQAFSSSAAAEGLRSGTCLFSPYLLPYPFQGFPVLNTFTSASVSPANNGDQGSDGSSGDPRCCPACLGRNSIAKAASAVGPAVVNISSMHDMHGWVNEQSIGSGTIIDPDGTILTCAHVVADFQSTKAIVRRKVSVTLQDGREFEGVVLNADRLSDIAVVKIKSMTPLPAARLGSSSQLQPGDWVVALGCPLSLQNTVTAGIVSCVDRKSSDLGLGGLRREYLQTDCAINQGNSGGPLVNLDGEIIGVNVMKVRNADGLSFAVPIDSVIKIVDNFNKNGRVVRPWLGLKMLDLNPMIIAQLKEKSSTFPDVRKGVLVPMVTPASPAEQAGFRPGDVVVEFGGKPVESIKEIIDIMGDKVG…
Animal	Loxodonta africana	21.1	XP_003413746.1	MAALRAGRGAGWSLRGLRALGGIRCGKGSLLTPDLRALLTSGTPDPRARVTYGTSNLRARLSAGVPEPPACLTSGTPDSRARLTAEIPDPQTREASGTPGTRPRVWLAVALGAGGAVLLLWGGGRGPPAVLAAVSDPPPTSPRSQYNFIADVVEKTAPAVVYIEILGRHPFSSREVPISNGSGFVVAADGLIVTNAHVVADRRHVRVRLPSGDTYEAMVTAVDPVADIATLRIQTEEPLPTLPLGRSADVRQGEFVVAMGSPFALQNTITSGIVSSAQRPARDLGLPQTNVEYIQTDAAIDFGNSGGPLVNLDGEVIGVNTMKVTAGISFAIPSDRLREFLRRGEKKNSLFGVSGSQRRYIGVMMLTLTPSILAELQLREPNFPDVQHGVLIHKVILGS…
Oomycete	Albugo laibachii	21.7	CCA27793.1	MYRMRWPSFSKHVRDRVIRPCYKPKRSSYAIAAIASSLAVSYIESEVNHHHVLSETHPEYHKKDSLHRNFIADAAEIAAPAVVNITVVSGRTASAGSGFFIDARGYIVTNAHVVDRCNRYSRIEVTLADGSKIPASLHSLDRMSDLAIIQVQSPGRLPTDKSLTLEEDAIAWPILHFGSSSQLRPGEWVCALGSPFTLQNSVSAGIISAVARQSSELGYFGKSGGEYLQTDAAINTGNSGGPLVNLDGQVIGINTMKVEGSVGISFAIPADVAAQVIKQLLQHRKVVRPYIGLQMINITSEVLRIMRQNYKTVPAELESSNGHENRTVGVLVKSVAIGSPAEKAGIMAGDIIVRFDSKPVKTTRDILGLLGFEIGRSIHVQVWRRGEDNLKSLTIVTDM…
Oomycete	Pythium ultimum	26.4	PYU1_T006938	MWTKRAWHSAAGRALRHARLSEVDVVLSRQGKRSAPVLYAFVGMGIAAAATATISSKDRDESCAFLERPAPEPKKNVALSRNFIADAVEKAMPAVVNITVDSGYFSNNGSGFIIQSKGLLVTNAHVVARCNRYSKIQVTFVDGSKYPATIHSADPLSDIALLQIESDELREWPTIKLGSSSDVRAGEWVCALGSPFSLQHSVSAGIISAVARHSSELGYPQKGGEFIQTDAAINSGNSGGPLVNLDGEVIGINTMKVDGSVGISFAIPMDTASQVINQLLQHKKVVRAYIGMQMINFNARELKEISRMFPDVKEGVIVKSVAPGSPAHKGGLLPGDIILSFDGKRVRSTKDIQSAVGYTVGRRIEVQVTRRGEKAPRTLQLTTEPLPASLGV
Oomycete	Hyaloperonospora arabidopsidis	19.4	HpaP801957	MKVTVANGSTYPAVIHSADPLSDIALLQIQSDEVEEWPMISIGSSTELRAGEWVCALGSPFSLQNSVSAGIISAVARHSSELGYPQRGGEYIQTDAAINAGNSGGPLINLDGKVIGINTMKVDGSVGISFAIPADTAVEVIQQLCKHKKVVRPYIGMQMINFNARELREIGRMFPGVKEGVIVKSVVPGSPAHKGGLLPGDVIVSFDGKKVLSTKDILTTVGYNIGRHIPVQVKRREEKDLVKLQVTTEPLPAPVQQFRG
Oomycete	Phytophthora infestans	25.7	PITG_03582	MWRSSWRAAASAAYRGGARHRLSRNADGTTRRLVAASPSAAYAVAGAGVAVAAVINFSQQEEVTLLEARPGQSSTLSRNFIADAVEKAFPAVVNIAVDSGYFASNGSGFIITKEGLIVTNAHVVARCNRYSKIQVTFADGRNYPAVIHSADTLSDIALLQIKSEEVKEWPMISVGSSSELRAGEWVCALGSPFSLQNSVSAGIISAVARHSSELGFPQKGGEYIQTDAAINAGNSGGPLINLDGEVIGINTMKVDGSVGISFAIPADTAVQVIEQLRKHKKVVRPYIGMQMINFNTRELQEIGRMFPDVKEGVIVKSVAPGSPAHKGGLLPGDVIVSFDGKKVHSTKDILTTVGYTIGRHIPVHVKRRGEKNLVKLKVTTEPLPPPIQQVRG
Oomycete	Phytophthora sojae	15	Physo157071	MTRFLSCIAIATIAAVTSAKNAAVADVISDVTSAANTAGSAVTSAANTVASAASPAVDATGSWVSGAVDTVSSAAEAAANATGSWVDGAVDSVSSTAGDAVGTAGSLLDSAASTVSSVAGEESSAVGDSSGSSGSSSAPLATISMAGVVAVVGLAGAGGRRFVVGSLSGVYAVAGAGLAAAAVITYDTREEGALLEARTGRNSVLSRNFIADAVEKAFPAVVNIAVDSGYVTSNGSGFIISKEGLIVTNAHVVARCNRYSKIQVTFADGSNYPAVIHSADTLSDIALLQIKSDDVKEWPMISIGSSSELRAGEWVCALGSPFSLQNSVSAGIISAVARHSSELGYPQKGGEYIQTDAAINAGNSGGPLINLDGEVIGINTMKVDGSVGISFAIPADTAV…
Oomycete	Phytophthora ramorum	20	Phyra95999	MTRFVSCLAIAMIAAFVSAENAAVSDVVDDVTSAANTAGSAVIEAANAAASAASPAVATTGSWVDGAVDTVSSAAADAANATGSWVDGAVGTVSSAAGTAAGTAGSVLDSAGSIISSAAGEVASAVGDGSGSSSASLATVSMAGLVATAALVLNFACKANAGTRGVARGSLSTAYAATGAGLAVAAVINYDKREETTLLETRPGRDSVLSRNFIADAVEKAFPAVVNIAVDSGYVGSNGSGFIISKEGLIVTNAHVIARCNRYSKIQVTFADGSNYPAVIHSADPLSDIALLQIKSDDVKEWPMISIGSSSELRAGEWVCALGSPFSLQNSVSAGIISAVARHSSELGYPQKGGEYIQTDAAINAGNSGGPLINLDGEVIGINTMKVDGSVGISFAIPA…
Fungi	Fusarium oxysporum melonis	7.7	FOMG_18171.1	MVIDQDPPPPSLIYPTQPAGNGTNNHHLVGLEHQATSMADVPSKGEDEAWQSAIEKVRKCVVSIKYERPWRFDTEFCNVGEATGFVVDTQSGLVLTNRHVIGPGPFRGSIVFENNEELDVRPVYRDPVHDFGFLKFEPKSVKYMDLIAVELAPGLATVGTEIKLIGNDSGESGSILSGYISRVDRNTPIFSQYTDFNTCYYQANASASSGSSGSPVFNVDGLAIGLQAGGISNASTDYFLPLDAPQRVLKQIQNGGEVKRGDIQTVFKCKPFLGCQHLRLSDKWESLFRKTFPNLKGLIVAEKVLPEGPSDGKLEAGDILIKINGKLVDQFHCLNTVLDENVGQTVSVLVARHGCDIEQDIAVQDLNEITPSCFFSFDRTILHDISYQVAHRYGLTCSG…
Fungi	Magnaporth oryzae	7.6	MGG_01824.6	MNGPTSQRAKRKQGSASSLDDRPPKHQRALNGAKQQSTGDNTPEEDMYDQGLDDEDLLAQALLPSVGPDTVEWQATIQKVVSNVVSIRFCQTCSFDTDAALTSEATGFVVDAERGYILTNRHVVGSGPFWGYCIFDNHEEVDAYPVYRDPVHDFGILKFDPKAIKYMPVAALPLRPDLAKVGVEIRVVGNDAGEKLSILSGVISRLDRNAPEYGEGYSDFNTCYYQASAAASGGSSGSPVVNIDGFAVALQAGGRADGASTDYFLPLDRPLRALQCLQQGKPITRGDIQCQFLLKPFDECRRLGLAPEWEAQMRKAFPKETNLLVAEIILPEGPSSNKVEEGDVLLKVNEELITEFIRLDDILDSNVGKPVKLLLQRGGEDVEVEVDVGDLHSITPDRF…
Fungi	Fusarium graminearum PH-1	8.6	FGSG_03497	MTIHQDPVLPKMRDMSLSESTERTQNGVTSPVSPQHEKNIPSKTGLLSESESEAWQRAIEKVVRCVVSVKFSHPYSFDTEISKTSEATGFIVDAERGLVLTNRHVVGPGPFSGYIVFNNQEEVEVHPIYRDPVHDFGFLKFDPKAVKYMELTAMQLRPDLAKVGTEIKVIGNDSGEKLGILSGFISRLDRNAPIYDGYMDFNTCYYQANASASGGSSGSPVVNVDGHGIALQAGGRTDGSTDYFLPLDGPLRALKQIQNGGKVKRGEIQTVFKLKPFDECRRLGLNPEWESVLRKSFPGEDNLIVAVDVLAEGPSDGKLKEGDILIKINGELITQFLNLNTIFDENIDQTIRVLVQRDGEDIEEDITVQNLNAITPDRFVTVGAACFHDLSYQVAQRYV…
Fungi	Fusarium oxysporum Cotton	8.6	FOTG_16620.1	MTIHQDPVLPKMRDMSLSESTERTQNGVTSPVSPQHEKNIPSKTGLLSESESEAWQRAIEKVVRCVVSVKFSHPYSFDTEISKTSEATGFIVDAERGLVLTNRHVVGPGPFSGYIVFNNQEEVEVHPIYRDPVHDFGFLKFDPKAVKYMELTAMQLRPDLAKVGTEIKVIGNDSGEKLGILSGFISRLDRNAPIYDGYMDFNTCYYQANASASGGSSGSPVVNVDGHGIALQAGGRTDGSTDYFLPLDGPLRALKQIQNGGKVKRGEIQTVFKLKPFDECRRLGLNPEWESVLRKSFPGEDNLIVAVDVLAEGPSDGKLKEGDILIKINGELITQFLNLNTIFDENIDQTIRVLVQRDGEDIEEDITVQNLNAITPDRFVTVGAACFHDLSYQVAQRYV…
