# Supplementary material for: Site-specific cleavage of bacterial MucD by secreted proteases mediates antibacterial resistance in Arabidopsis
Source: Nat Commun. 2019 Jun 28;10:2853. doi: 10.1038/s41467-019-10793-x (PMC6599210; doi:10.1038/s41467-019-10793-x)
Supplement: Supplementary file 6 — Source Data [file 41467_2019_10793_MOESM6_ESM.xlsx]

## Sheet: Fig 1
Fig 1a
replicate	treatment	measurement
rep1	Mock	7.34242
rep1	Mock	7.60206
rep1	Mock	7.43136
rep1	Mock	7.50515
rep1	Mock	7.6721
rep1	Mock	7.61278
rep1	Mock	7.63347
rep1	Mock	7.64345
rep1	flg22	7.17609
rep1	flg22	7.39794
rep1	flg22	7.51851
rep1	flg22	7.4624
rep1	flg22	7.36173
rep1	flg22	7.11394
rep1	flg22	7.23045
rep1	flg22	7.47712
rep1	flg22(boil)	7.32222
rep1	flg22(boil)	7.53148
rep1	flg22(boil)	7.64345
rep1	flg22(boil)	7.38021
rep1	flg22(boil)	7.60206
rep1	flg22(boil)	7.47712
rep1	flg22(boil)	7.5563
rep1	flg22(boil)	7.17609
rep2	Mock	7.38021
rep2	Mock	7.59106
rep2	Mock	7.82607
rep2	Mock	7.5563
rep2	Mock	7.64345
rep2	Mock	7.69897
rep2	Mock	7.50515
rep2	Mock	7.34242
rep2	flg22	7.20412
rep2	flg22	7
rep2	flg22	7.30103
rep2	flg22	6.90309
rep2	flg22	7
rep2	flg22	6.90309
rep2	flg22	7.07918
rep2	flg22	7.23045
rep2	flg22(boil)	7.64345
rep2	flg22(boil)	7.4624
rep2	flg22(boil)	7.5682
rep2	flg22(boil)	7.5563
rep2	flg22(boil)	7.07918
rep2	flg22(boil)	7.38021
rep2	flg22(boil)	7.53148
rep2	flg22(boil)	7.39794
rep3	Mock	7.25527
rep3	Mock	7.66276
rep3	Mock	7.72428
rep3	Mock	7.4624
rep3	Mock	7.75587
rep3	Mock	7.59106
rep3	Mock	7.38021
rep3	Mock	7.53148
rep3	flg22	6.8451
rep3	flg22	7.17609
rep3	flg22	7.27875
rep3	flg22	7.30103
rep3	flg22	7.17609
rep3	flg22	7.07918
rep3	flg22	7.43136
rep3	flg22	7.30103
rep3	flg22(boil)	7.36173
rep3	flg22(boil)	7.41497
rep3	flg22(boil)	7.43136
rep3	flg22(boil)	7.38021
rep3	flg22(boil)	7.23045
rep3	flg22(boil)	7.32222
rep3	flg22(boil)	7.53148
rep3	flg22(boil)	7.59106
Fig 1b
replicate	genotype	treatment	measurement
Rep1	SAP1_01h	mock	-10.5858
Rep1	SAP1_01h	flg22	-7.83235
Rep1	SAP1_01h	Pto	-7.57057
Rep2	SAP1_01h	mock	-10.0042
Rep2	SAP1_01h	flg22	-7.80849
Rep2	SAP1_01h	Pto	-7.76653
Rep3	SAP1_01h	mock	-9.68088
Rep3	SAP1_01h	flg22	-8.13805
Rep3	SAP1_01h	Pto	-8.00385
Rep1	SAP1_24h	mock	-8.26165
Rep1	SAP1_24h	flg22	-6.9767
Rep1	SAP1_24h	Pto	-6.474
Rep2	SAP1_24h	mock	-8.44782
Rep2	SAP1_24h	flg22	-6.81881
Rep2	SAP1_24h	Pto	-6.42376
Rep3	SAP1_24h	mock	-8.46074
Rep3	SAP1_24h	flg22	-7.24329
Rep3	SAP1_24h	Pto	-8.05576
replicate	genotype	treatment	measurement
Rep1	SAP2_01h	_mock	-4.11138
Rep1	SAP2_01h	flg22	-2.18433
Rep1	SAP2_01h	Pto	-0.41896
Rep2	SAP2_01h	_mock	-4.15463
Rep2	SAP2_01h	flg22	-2.69413
Rep2	SAP2_01h	Pto	-1.84886
Rep3	SAP2_01h	_mock	-3.7259
Rep3	SAP2_01h	flg22	-2.32712
Rep3	SAP2_01h	Pto	-1.5437
Rep1	SAP2_24h	_mock	-3.15785
Rep1	SAP2_24h	flg22	-3.64682
Rep1	SAP2_24h	Pto	-1.82786
Rep2	SAP2_24h	_mock	-4.99025
Rep2	SAP2_24h	flg22	-3.72547
Rep2	SAP2_24h	Pto	-0.802815
Rep3	SAP2_24h	_mock	-3.8673
Rep3	SAP2_24h	flg22	-3.99042
Rep3	SAP2_24h	Pto	0.551898
Fig 1c

## Sheet: Fig 2
Fig 2a					Fig 2b					Fig 2c					Fig 2e					Fig 2f					Fig 2h					Fig 2i					Fig 2b							Fig 2g
replicate	genotype	measurement			replicate	genotype	measurement			replicate	genotype	measurement			replicate	genotype	measurement			replicate	genotype	measurement			replicate	genotype	measurement			replicate	genotype	measurement
rep1	Col	5.14613			rep1	Col	5.95424			rep1	Col	-8.65976			rep1	Col	0.0944			rep1	Col	341			rep1	Col	6.34242			rep1	Col	-13.0125
rep1	Col	5.43136			rep1	Col	5.77815			rep1	Col flg22	1.19732			rep1	Col	0.11535			rep1	Col	377			rep1	Col	6.07918			rep1	Col flg22	1.37169
rep1	Col	5.49136			rep1	Col	5.60206			rep1	pUB::SAP1 #1	-11.7859			rep1	Col	0.0898			rep1	Col	386			rep1	Col	6.27875			rep1	pUB::SAP1 #1	-10.4837
rep1	Col	5.11394			rep1	Col	5.77815			rep1	pUB::SAP1 #2	-10.2123			rep1	pUB::SAP1 #1	0.127			rep1	pUB::SAP1 #1	399			rep1	Col	6.04139			rep1	pUB::SAP1D63/136A #1	-10.8209
rep1	sap1-1	5.4624			rep1	Col	5.60206			rep1	pUB::SAP1ΔSP	-11.0003			rep1	pUB::SAP1 #1	0.1352			rep1	pUB::SAP1 #1	543			rep1	pUB::SAP1D63/136A #7	5.90309			rep1	pUB::SAP1D63/136A #7	-11.5044
rep1	sap1-1	5.36173			rep1	Col	5.47712			rep1	pUB::SAP2 #1	-10.0078			rep1	pUB::SAP1 #1	0.126625			rep1	pUB::SAP1 #1	470			rep1	pUB::SAP1D63/136A #7	5.77815			rep2	Col	-10.3477
rep1	sap1-1	5.14613			rep1	pUB::SAP1 #1	5			rep1	pUB::SAP2 #2	-7.8165			rep1	pUB::SAP1 #2	0.156			rep1	pUB::SAP1 #2	605			rep1	pUB::SAP1D63/136A #7	5.60206			rep2	Col flg22	0.228228
rep1	sap1-1	5.23045			rep1	pUB::SAP1 #1	5.30103			rep1	pUB::SAP2ΔSP	-8.65648			rep1	pUB::SAP1 #2	0.1818			rep1	pUB::SAP1 #2	479			rep1	pUB::SAP1D63/136A #7	5.90309			rep2	pUB::SAP1 #1	-11.3182
rep1	sap2 #3-4	5.07918			rep1	pUB::SAP1 #1	5.47712			rep2	Col	-9.00597			rep1	pUB::SAP1 #2	0.1569			rep1	pUB::SAP1 #2	425			rep2	Col	5.77815			rep2	pUB::SAP1D63/136A #1	-10.3869
rep1	sap2 #3-4	5.39794			rep1	pUB::SAP1 #1	4.95424			rep2	Col flg22	3.21998			rep1	pUB::SAP1ΔSP	0.14655			rep1	pUB::SAP1ΔSP	486			rep2	Col	5.95424			rep2	pUB::SAP1D63/136A #7	-9.71614
rep1	sap2 #3-4	5.36173			rep1	pUB::SAP1 #1	5			rep2	pUB::SAP1 #1	-8.75731			rep1	pUB::SAP1ΔSP	0.212275			rep1	pUB::SAP1ΔSP	537			rep2	Col	6			rep3	Col	-10.0085
rep1	sap2 #3-4	5.43136			rep1	pUB::SAP1 #1	5			rep2	pUB::SAP1 #2	-7.63294			rep1	pUB::SAP1ΔSP	0.1751			rep1	pUB::SAP1ΔSP	430			rep2	Col	5.77815			rep3	Col flg22	4.5256
rep1	sap2 #7-4	5.20412			rep1	pUB::SAP1ΔSP	5.60206			rep2	pUB::SAP1ΔSP	-7.92656			rep1	pUB::SAP2 #1	0.17675			rep1	pUB::SAP2 #1	461			rep2	pUB::SAP1D63/136A #7	5.95424			rep3	pUB::SAP1 #1	-10.8124
rep1	sap2 #7-4	5.41497			rep1	pUB::SAP1ΔSP	5.69897			rep2	pUB::SAP2 #1	-8.49776			rep1	pUB::SAP2 #1	0.1731			rep1	pUB::SAP2 #1	551			rep2	pUB::SAP1D63/136A #7	6			rep3	pUB::SAP1D63/136A #1	-10.1378
rep1	sap2 #7-4	4.90309			rep1	pUB::SAP1ΔSP	5.60206			rep2	pUB::SAP2 #2	-6.64219			rep1	pUB::SAP2 #1	0.14875			rep1	pUB::SAP2 #1	616			rep2	pUB::SAP1D63/136A #7	5.90309			rep3	pUB::SAP1D63/136A #7	-11.3689
rep1	sap2 #7-4	5.07918			rep1	pUB::SAP1ΔSP	5.77815			rep2	pUB::SAP2ΔSP	-7.44989			rep1	pUB::SAP2 #1	0.14535			rep1	pUB::SAP2 #2	458			rep2	pUB::SAP1D63/136A #7	5.69897
rep1	sap1sap2 #2-1	6.07918			rep1	pUB::SAP1ΔSP	5.69897			rep3	Col	-10.8265			rep1	pUB::SAP2 #2	0.146575			rep1	pUB::SAP2 #2	463			rep3	Col	5.47712
rep1	sap1sap2 #2-1	6.4624			rep1	pUB::SAP1ΔSP	5.47712			rep3	Col flg22	1.53923			rep1	pUB::SAP2 #2	0.180525			rep1	pUB::SAP2 #2	390			rep3	Col	5.77815
rep1	sap1sap2 #2-1	6.07918			rep1	pUB::SAP2 #1	5.30103			rep3	pUB::SAP1 #1	-7.43977			rep1	pUB::SAP2ΔSP	0.103625			rep1	pUB::SAP2ΔSP	414			rep3	Col	5.4624
rep1	sap1sap2 #2-1	5.60206			rep1	pUB::SAP2 #1	5.30103			rep3	pUB::SAP1 #2	-8.5779			rep1	pUB::SAP2ΔSP	0.169325			rep1	pUB::SAP2ΔSP	472			rep3	Col	5.77815
rep1	sap1sap2 #4-1	6.07918			rep1	pUB::SAP2 #1	5.30103			rep3	pUB::SAP1ΔSP	-8.44542			rep1	pUB::SAP2ΔSP	0.1662			rep1	pUB::SAP2ΔSP	419			rep3	pUB::SAP1D63/136A #7	5.60206
rep1	sap1sap2 #4-1	5.95424			rep1	pUB::SAP2 #1	5			rep3	pUB::SAP2 #1	-7.97195			rep2	Col	0.09245			rep2	Col	407			rep3	pUB::SAP1D63/136A #7	5.47712
rep1	sap1sap2 #4-1	6.07918			rep1	pUB::SAP2 #1	5.60206			rep3	pUB::SAP2 #2	-6.93664			rep2	Col	0.09195			rep2	Col	322			rep3	pUB::SAP1D63/136A #7	5.77815
rep1	sap1sap2 #4-1	6.11394			rep1	pUB::SAP2 #1	5.30103			rep3	pUB::SAP2ΔSP	-9.44041			rep2	Col	0.097475			rep2	Col	341			rep3	pUB::SAP1D63/136A #7	5.95424
rep2	Col	5.27875			rep1	pUB::SAP2ΔSP	5.90309								rep2	pUB::SAP1 #1	0.1049			rep2	pUB::SAP1 #1	298
rep2	Col	5.23045			rep1	pUB::SAP2ΔSP	5.8451								rep2	pUB::SAP1 #1	0.10645			rep2	pUB::SAP1 #1	392
rep2	Col	5.23045			rep1	pUB::SAP2ΔSP	5.90309								rep2	pUB::SAP1 #1	0.101825			rep2	pUB::SAP1 #1	304
rep2	Col	5.34242			rep1	pUB::SAP2ΔSP	6								rep2	pUB::SAP1 #2	0.08505			rep2	pUB::SAP1 #2	379
rep2	sap1-1	5.30103			rep1	pUB::SAP2ΔSP	5.77815								rep2	pUB::SAP1 #2	0.1077			rep2	pUB::SAP1 #2	411
rep2	sap1-1	5.34242			rep1	pUB::SAP2ΔSP	5.77815								rep2	pUB::SAP1 #2	0.1023			rep2	pUB::SAP1 #2	366
rep2	sap1-1	5.44716			rep2	Col	6.60206								rep2	pUB::SAP1ΔSP	0.1176			rep2	pUB::SAP1ΔSP	387
rep2	sap1-1	5.49136			rep2	Col	6.77815								rep2	pUB::SAP1ΔSP	0.12215			rep2	pUB::SAP1ΔSP	426
rep2	sap2 #3-4	4.95424			rep2	Col	6.47712								rep2	pUB::SAP1ΔSP	0.105375			rep2	pUB::SAP1ΔSP	341
rep2	sap2 #3-4	5.61278			rep2	pUB::SAP1 #1	5								rep2	pUB::SAP2 #1	0.1039			rep2	pUB::SAP2 #1	424
rep2	sap2 #3-4	5.64345			rep2	pUB::SAP1 #1	5.30103								rep2	pUB::SAP2 #1	0.11095			rep2	pUB::SAP2 #1	404
rep2	sap2 #3-4	5.4624			rep2	pUB::SAP1 #1	5.30103								rep2	pUB::SAP2 #1	0.108825			rep2	pUB::SAP2 #1	402
rep2	sap2 #7-4	5.07918			rep2	pUB::SAP1 #2	5.47712								rep2	pUB::SAP2 #2	0.112075			rep2	pUB::SAP2 #2	334
rep2	sap2 #7-4	5.69897			rep2	pUB::SAP1 #2	5								rep2	pUB::SAP2 #2	0.102575			rep2	pUB::SAP2 #2	370
rep2	sap2 #7-4	5.53148			rep2	pUB::SAP1 #2	5								rep2	pUB::SAP2 #2	0.103575			rep2	pUB::SAP2 #2	358
rep2	sap2 #7-4	5.36173			rep2	pUB::SAP2 #1	5.77815								rep2	pUB::SAP2ΔSP	0.179925			rep2	pUB::SAP2ΔSP	289
rep2	sap1sap2 #2-1	6.14613			rep2	pUB::SAP2 #1	5.90309								rep2	pUB::SAP2ΔSP	0.1295			rep2	pUB::SAP2ΔSP	331
rep2	sap1sap2 #2-1	5.81291			rep2	pUB::SAP2 #1	5.30103								rep2	pUB::SAP2ΔSP	0.1275			rep2	pUB::SAP2ΔSP	344
rep2	sap1sap2 #2-1	5.95424			rep2	pUB::SAP2 #2	5.60206								rep3	Col	0.095225			rep3	Col	421
rep2	sap1sap2 #2-1	6.14613			rep2	pUB::SAP2 #2	5.77815								rep3	Col	0.093775			rep3	Col	388
rep2	sap1sap2 #4-1	6.57978			rep2	pUB::SAP2 #2	5.8451								rep3	Col	0.098625			rep3	Col	397
rep2	sap1sap2 #4-1	5.95424			rep3	Col	6.47712								rep3	pUB::SAP1 #1	0.095325			rep3	pUB::SAP1 #1	369
rep2	sap1sap2 #4-1	5.73239			rep3	Col	6.60206								rep3	pUB::SAP1 #1	0.104625			rep3	pUB::SAP1 #1	413
rep2	sap1sap2 #4-1	6.54407			rep3	Col	6.30103								rep3	pUB::SAP1 #1	0.0993			rep3	pUB::SAP1 #1	371
rep3	Col	5.41497			rep3	Col	6.30103								rep3	pUB::SAP1 #2	0.10045			rep3	pUB::SAP1 #2	404
rep3	Col	5.14613			rep3	Col	6.47712								rep3	pUB::SAP1 #2	0.10445			rep3	pUB::SAP1 #2	386
rep3	Col	5.4624			rep3	Col	6.30103								rep3	pUB::SAP1 #2	0.1024			rep3	pUB::SAP1 #2	373
rep3	Col	5.54407			rep3	pUB::SAP1 #1	5.77815								rep3	pUB::SAP1ΔSP	0.1132			rep3	pUB::SAP1ΔSP	399
rep3	sap1-1	5.74036			rep3	pUB::SAP1 #1	4.69897								rep3	pUB::SAP1ΔSP	0.1147			rep3	pUB::SAP1ΔSP	411
rep3	sap1-1	5.76343			rep3	pUB::SAP1 #1	5.30103								rep3	pUB::SAP1ΔSP	0.100425			rep3	pUB::SAP1ΔSP	357
rep3	sap1-1	5.79239			rep3	pUB::SAP1 #1	5								rep3	pUB::SAP2 #1	0.109275			rep3	pUB::SAP2 #1	386
rep3	sap1-1	5.62325			rep3	pUB::SAP1 #1	4.69897								rep3	pUB::SAP2 #1	0.097225			rep3	pUB::SAP2 #1	354
rep3	sap2 #3-4	5.74036			rep3	pUB::SAP1 #1	5.60206								rep3	pUB::SAP2 #1	0.111875			rep3	pUB::SAP2 #1	391
rep3	sap2 #3-4	5.49136			rep3	pUB::SAP1ΔSP	6								rep3	pUB::SAP2 #2	0.107925			rep3	pUB::SAP2 #2	362
rep3	sap2 #3-4	5.34242			rep3	pUB::SAP1ΔSP	6.60206								rep3	pUB::SAP2 #2	0.10205			rep3	pUB::SAP2 #2	336
rep3	sap2 #3-4	5.5682			rep3	pUB::SAP1ΔSP	6								rep3	pUB::SAP2 #2	0.09735			rep3	pUB::SAP2 #2	357
rep3	sap2 #7-4	5.62325			rep3	pUB::SAP1ΔSP	6.30103								rep3	pUB::SAP2ΔSP	0.12355			rep3	pUB::SAP2ΔSP	343
rep3	sap2 #7-4	5.54407			rep3	pUB::SAP1ΔSP	6.30103								rep3	pUB::SAP2ΔSP	0.1136			rep3	pUB::SAP2ΔSP	402
rep3	sap2 #7-4	5.51851			rep3	pUB::SAP1ΔSP	5.95424								rep3	pUB::SAP2ΔSP	0.109225			rep3	pUB::SAP2ΔSP	351
rep3	sap2 #7-4	5.27875			rep3	pUB::SAP2 #1	5.90309								rep4	Col	0.0838			rep4	Col	362
rep3	sap1sap2 #2-1	6.39794			rep3	pUB::SAP2 #1	6								rep4	Col	0.1193			rep4	Col	343
rep3	sap1sap2 #2-1	6.34242			rep3	pUB::SAP2 #1	5.30103								rep4	Col	0.0731			rep4	Col	379
rep3	sap1sap2 #2-1	6.38021			rep3	pUB::SAP2 #1	5								rep4	Col	0.103			rep4	Col	352
rep3	sap1sap2 #2-1	6.27875			rep3	pUB::SAP2 #1	6								rep4	Col	0.0983			rep4	pUB::SAP1 #1	441
rep3	sap1sap2 #4-1	6.53148			rep3	pUB::SAP2 #1	5.60206								rep4	Col	0.0773			rep4	pUB::SAP1 #1	417
rep3	sap1sap2 #4-1	6.5563			rep3	pUB::SAP2ΔSP	6.47712								rep4	pUB::SAP1 #1	0.1082			rep4	pUB::SAP1 #1	416
rep3	sap1sap2 #4-1	6.62325			rep3	pUB::SAP2ΔSP	5.77815								rep4	pUB::SAP1 #1	0.0701			rep4	pUB::SAP1 #1	402
rep3	sap1sap2 #4-1	6.64345			rep3	pUB::SAP2ΔSP	6.60206								rep4	pUB::SAP1 #1	0.1027			rep4	pUB::SAP1D63/136A #1	371
					rep3	pUB::SAP2ΔSP	6.60206								rep4	pUB::SAP1 #1	0.0596			rep4	pUB::SAP1D63/136A #1	366
					rep3	pUB::SAP2ΔSP	6.30103								rep4	pUB::SAP1 #1	0.1075			rep4	pUB::SAP1D63/136A #1	392
					rep3	pUB::SAP2ΔSP	6.8451								rep4	pUB::SAP1 #1	0.1402			rep4	pUB::SAP1D63/136A #1	354
					rep4	Col	6.30103								rep4	pUB::SAP1D63/136A #1	0.1261			rep4	pUB::SAP1D63/136A #7	327
					rep4	Col	6.47712								rep4	pUB::SAP1D63/136A #1	0.1136			rep4	pUB::SAP1D63/136A #7	335
					rep4	Col	6.60206								rep4	pUB::SAP1D63/136A #1	0.1203			rep4	pUB::SAP1D63/136A #7	317
					rep4	Col	6.47712								rep4	pUB::SAP1D63/136A #1	0.082			rep4	pUB::SAP1D63/136A #7	379
					rep4	Col	6								rep4	pUB::SAP1D63/136A #1	0.0821
					rep4	Col	6.30103								rep4	pUB::SAP1D63/136A #1	0.0805
					rep4	pUB::SAP1 #1	4								rep4	pUB::SAP1D63/136A #7	0.1262
					rep4	pUB::SAP1 #1	5.77815								rep4	pUB::SAP1D63/136A #7	0.0894
					rep4	pUB::SAP1 #1	5.30103								rep4	pUB::SAP1D63/136A #7	0.0938
					rep4	pUB::SAP1 #1	4.60206								rep4	pUB::SAP1D63/136A #7	0.123
					rep4	pUB::SAP1 #1	5.47712								rep4	pUB::SAP1D63/136A #7	0.1156
					rep4	pUB::SAP1 #1	5.47712								rep4	pUB::SAP1D63/136A #7	0.1246
					rep4	pUB::SAP1 #2	5.47712								rep5	Col	0.0916
					rep4	pUB::SAP1 #2	5.69897								rep5	Col	0.0645
					rep4	pUB::SAP1 #2	5								rep5	Col	0.0975
					rep4	pUB::SAP1 #2	5.77815								rep5	Col	0.1251
					rep4	pUB::SAP1 #2	5.47712								rep5	Col	0.1295
					rep4	pUB::SAP1 #2	5								rep5	Col	0.0972
					rep4	pUB::SAP2 #1	5.69897								rep5	pUB::SAP1 #1	0.159
					rep4	pUB::SAP2 #1	5.30103								rep5	pUB::SAP1 #1	0.1021
					rep4	pUB::SAP2 #1	5.30103								rep5	pUB::SAP1 #1	0.1169
					rep4	pUB::SAP2 #1	5.30103								rep5	pUB::SAP1 #1	0.1086
					rep4	pUB::SAP2 #1	5								rep5	pUB::SAP1 #1	0.0956
					rep4	pUB::SAP2 #1	6								rep5	pUB::SAP1 #1	0.099
					rep4	pUB::SAP2 #2	5.8451								rep5	pUB::SAP1D63/136A #1	0.1138
					rep4	pUB::SAP2 #2	5.47712								rep5	pUB::SAP1D63/136A #1	0.1041
					rep4	pUB::SAP2 #2	5								rep5	pUB::SAP1D63/136A #1	0.0869
					rep4	pUB::SAP2 #2	4.30103								rep5	pUB::SAP1D63/136A #1	0.1247
					rep4	pUB::SAP2 #2	5.60206								rep5	pUB::SAP1D63/136A #1	0.0795
					rep4	pUB::SAP2 #2	4.60206								rep5	pUB::SAP1D63/136A #1	0.109
					rep5	Col	5.60206								rep5	pUB::SAP1D63/136A #7	0.1179
					rep5	Col	5.66276								rep5	pUB::SAP1D63/136A #7	0.1129
					rep5	Col	5.5563								rep5	pUB::SAP1D63/136A #7	0.0882
					rep5	Col	5.60206								rep5	pUB::SAP1D63/136A #7	0.0649
					rep5	Col	5.5682								rep5	pUB::SAP1D63/136A #7	0.1054
					rep5	Col	5.39794								rep5	pUB::SAP1D63/136A #7	0.0829
					rep5	Col	5.4624								rep6	Col	0.092
					rep5	Col	5.41497								rep6	Col	0.1102
					rep5	pUB::SAP1 #1	5.23045								rep6	Col	0.1084
					rep5	pUB::SAP1 #1	5.38021								rep6	Col	0.1159
					rep5	pUB::SAP1 #1	5.32222								rep6	Col	0.0739
					rep5	pUB::SAP1 #1	5.27875								rep6	Col	0.0821
					rep5	pUB::SAP1 #1	5.23045								rep6	pUB::SAP1 #1	0.1408
					rep5	pUB::SAP1 #1	5.17609								rep6	pUB::SAP1 #1	0.0695
					rep5	pUB::SAP1 #1	5.04139								rep6	pUB::SAP1 #1	0.0954
					rep5	pUB::SAP1 #1	4.95424								rep6	pUB::SAP1 #1	0.0922
					rep5	pUB::SAP1 #2	5.32222								rep6	pUB::SAP1 #1	0.1351
					rep5	pUB::SAP1 #2	5.30103								rep6	pUB::SAP1 #1	0.1267
					rep5	pUB::SAP1 #2	5.32222								rep6	pUB::SAP1D63/136A #1	0.0814
					rep5	pUB::SAP1 #2	5.34242								rep6	pUB::SAP1D63/136A #1	0.1343
					rep5	pUB::SAP1 #2	5								rep6	pUB::SAP1D63/136A #1	0.0834
					rep5	pUB::SAP1 #2	5.04139								rep6	pUB::SAP1D63/136A #1	0.1206
					rep5	pUB::SAP1 #2	4.60206								rep6	pUB::SAP1D63/136A #1	0.0807
					rep5	pUB::SAP1 #2	4.77815								rep6	pUB::SAP1D63/136A #1	0.0759
					rep5	pUB::SAP2 #1	4.77815								rep6	pUB::SAP1D63/136A #7	0.1092
					rep5	pUB::SAP2 #1	5.17609								rep6	pUB::SAP1D63/136A #7	0.1105
					rep5	pUB::SAP2 #1	5.04139								rep6	pUB::SAP1D63/136A #7	0.0982
					rep5	pUB::SAP2 #1	5.32222								rep6	pUB::SAP1D63/136A #7	0.07
					rep5	pUB::SAP2 #1	5.36173								rep6	pUB::SAP1D63/136A #7	0.0933
					rep5	pUB::SAP2 #1	5.25527								rep6	pUB::SAP1D63/136A #7	0.0576
					rep5	pUB::SAP2 #1	4.30103
					rep5	pUB::SAP2 #1	4.30103
					rep5	pUB::SAP2 #2	5.07918
					rep5	pUB::SAP2 #2	5.27875
					rep5	pUB::SAP2 #2	5.25527
					rep5	pUB::SAP2 #2	5.14613
					rep5	pUB::SAP2 #2	5
					rep5	pUB::SAP2 #2	5.32222
					rep5	pUB::SAP2 #2	5.04139
					rep5	pUB::SAP2 #2	5.14613
					rep6	Col	5.86332
					rep6	Col	5.70757
					rep6	Col	5.83885
					rep6	pUB::SAP1 #1	5.53148
					rep6	pUB::SAP1 #1	5.34242
					rep6	pUB::SAP1 #1	5.30103
					rep6	pUB::SAP1ΔSP	5.5682
					rep6	pUB::SAP1ΔSP	5.70757
					rep6	pUB::SAP1ΔSP	5.76343
					rep6	pUB::SAP2 #1	5.20412
					rep6	pUB::SAP2 #1	5.39794
					rep6	pUB::SAP2 #1	5.14613
					rep6	pUB::SAP2ΔSP	5.61278
					rep6	pUB::SAP2ΔSP	5.81291
					rep6	pUB::SAP2ΔSP	5.65321
					rep7	Col	6.25527
					rep7	Col	7.07918
					rep7	Col	6.34242
					rep7	Col	6.32222
					rep7	pUB::SAP1 #2	6.11394
					rep7	pUB::SAP1 #2	5.14613
					rep7	pUB::SAP1ΔSP	6
					rep7	pUB::SAP1ΔSP	6.90309
					rep7	pUB::SAP1ΔSP	6.69897
					rep7	pUB::SAP1ΔSP	6
					rep7	pUB::SAP2 #1	5.44716
					rep7	pUB::SAP2 #1	4.90309
					rep7	pUB::SAP2 #1	5.54407
					rep7	pUB::SAP2 #1	5.41497
					rep7	pUB::SAP2 #2	5.17609
					rep7	pUB::SAP2 #2	5.11394
					rep7	pUB::SAP2 #2	4.90309
					rep7	pUB::SAP2 #2	5.20412
					rep7	pUB::SAP2ΔSP	6.04139
					rep7	pUB::SAP2ΔSP	6.30103
					rep7	pUB::SAP2ΔSP	5.8451
					rep7	pUB::SAP2ΔSP	6.30103

## Sheet: Fig 3
Fig 3a
	rep1	rep2	rep3
GFP	0.00481415	0.00801196	0.00344366
SAP1	0.226377	0.194399	0.198967
SAP2	0.299469	0.276628	0.258355
SAP1+pepA	0.00846879	0.00801196	0.00938245
SAP2+pepA	0.00801196	0.00846879	0.00892562
pepA	0.00983928	0.00664147	0.00801196
Fig 3b
	rep1	rep2	rep3	rep4
GFP	0.337	0.358	0.361	0.342
SAP1	0.312	0.317	0.305	0.298
SAP1(B)	0.337	0.361	0.364	0.352
SAP2	0.322	0.317	0.33	0.311
SAP2(B)	0.361	0.323	0.354	0.344
Fig 3c
	rep1	rep2	rep3
GFP	0.0069007	0.00844103	0.00727038
SAP1	0.204157	0.214794	0.177328
SAP1D63/136A	0.0124256	0.0116577	0.0113087
Fig 3d
	rep1	rep2	rep3
GFP	0.476	0.418	0.43
SAP1	0.327	0.338	0.31
SAP1D63/136A	0.417	0.47	0.397
Fig 3e
Fig 3f
Fig 3g
Fig 3h

## Sheet: Fig 4
Fig 4d						Fig 4e						Fig 4f						Fig 4g						Fig 4b						Fig 4c
replicate	genotype	treatment	measurement			replicate	genotype	treatment	measurement			replicate	genotype	treatment	measurement			replicate	genotype	treatment	measurement
rep1	Pto	0h	6.17609			rep1	Pto	GFP	8.21568			rep1	Col	Pto	6.34242			rep1	Col	Pto	5.59106
rep1	Pto	0h	6.34242			rep1	Pto	SAP1	7.46674			rep1	Col	Pto	6.07918			rep1	Col	Pto	5.14613
rep1	Pto	0h	6.47712			rep1	Pto	SAP1D63/136A	8.16007			rep1	Col	Pto	6.27875			rep1	Col	Pto	5.6721
rep1	ΔMucD	0h	6.32222			rep1	MucD-HA	GFP	8.15903			rep1	Col	Pto	6.04139			rep1	Col	ΔMucD	4.23045
rep1	ΔMucD	0h	6.25527			rep1	MucD-HA	SAP1	7.51142			rep1	pUB::SAP1	Pto	5.17609			rep1	Col	ΔMucD	4.63347
rep1	ΔMucD	0h	6.27875			rep1	MucD-HA	SAP1D63/136A	8.39655			rep1	pUB::SAP1	Pto	5.23045			rep1	Col	ΔMucD	4.04139
rep1	MucD-HA	0h	6.5563			rep1	MucDF106Y-HA	GFP	8.17512			rep1	pUB::SAP1	Pto	5.25527			rep1	Col	MucD-HA	5.32222
rep1	MucD-HA	0h	6.23045			rep1	MucDF106Y-HA	SAP1	8.16111			rep1	pUB::SAP1	Pto	5.30103			rep1	Col	MucD-HA	5.14613
rep1	MucD-HA	0h	6.51851			rep1	MucDF106Y-HA	SAP1D63/136A	8.25527			rep1	pUB::SAP1D63/136A	Pto	5.90309			rep1	Col	MucD-HA	5.20412
rep1	MucDF106Y-HA	0h	6.20412			rep2	Pto	GFP	8.27815			rep1	pUB::SAP1D63/136A	Pto	5.77815			rep1	Col	MucDF106Y-HA	6.41497
rep1	MucDF106Y-HA	0h	6.34242			rep2	Pto	SAP1	7.80923			rep1	pUB::SAP1D63/136A	Pto	5.60206			rep1	Col	MucDF106Y-HA	6.38021
rep1	MucDF106Y-HA	0h	6.07918			rep2	Pto	SAP1D63/136A	8.26701			rep1	pUB::SAP1D63/136A	Pto	5.90309			rep1	Col	MucDF106Y-HA	6.5682
rep1	Pto	6h	7.50515			rep2	MucD-HA	GFP	7.99114			rep1	Col	ΔMucD	4.41497			rep1	sap1sap2 #2-1	Pto	6.11394
rep1	Pto	6h	7.41497			rep2	MucD-HA	SAP1	7.48142			rep1	Col	ΔMucD	4.51851			rep1	sap1sap2 #2-1	Pto	6.07918
rep1	Pto	6h	7.4624			rep2	MucD-HA	SAP1D63/136A	8.2546			rep1	Col	ΔMucD	4.39794			rep1	sap1sap2 #2-1	Pto	6.20412
rep1	ΔMucD	6h	6.83251			rep2	MucDF106Y-HA	GFP	8.3085			rep1	Col	ΔMucD	4.49136			rep1	sap1sap2 #2-1	ΔMucD	3.95424
rep1	ΔMucD	6h	6.89763			rep2	MucDF106Y-HA	SAP1	8.47688			rep1	pUB::SAP1	ΔMucD	4.44716			rep1	sap1sap2 #2-1	ΔMucD	4.04139
rep1	ΔMucD	6h	6.81291			rep2	MucDF106Y-HA	SAP1D63/136A	8.50494			rep1	pUB::SAP1	ΔMucD	4.32222			rep1	sap1sap2 #2-1	ΔMucD	4.20412
rep1	MucD-HA	6h	7.716			rep3	Pto	GFP	8.17512			rep1	pUB::SAP1	ΔMucD	4.25527			rep1	sap1sap2 #2-1	MucD-HA	6.14613
rep1	MucD-HA	6h	7.61278			rep3	Pto	SAP1	7.53741			rep1	pUB::SAP1	ΔMucD	4.14613			rep1	sap1sap2 #2-1	MucD-HA	6.04139
rep1	MucD-HA	6h	7.89763			rep3	Pto	SAP1D63/136A	8.27633			rep1	pUB::SAP1D63/136A	ΔMucD	4.04139			rep1	sap1sap2 #2-1	MucD-HA	5.95424
rep1	MucDF106Y-HA	6h	7.36173			rep3	MucD-HA	GFP	8.39759			rep1	pUB::SAP1D63/136A	ΔMucD	4.4624			rep1	sap1sap2 #2-1	MucDF106Y-HA	6.32222
rep1	MucDF106Y-HA	6h	7.39794			rep3	MucD-HA	SAP1	7.77327			rep1	pUB::SAP1D63/136A	ΔMucD	4.17609			rep1	sap1sap2 #2-1	MucDF106Y-HA	6.49136
rep1	MucDF106Y-HA	6h	7.44716			rep3	MucD-HA	SAP1D63/136A	8.36008			rep1	pUB::SAP1D63/136A	ΔMucD	4.34242			rep1	sap1sap2 #2-1	MucDF106Y-HA	6.34242
rep1	Pto	12h	8.77085			rep3	MucDF106Y-HA	GFP	8.45317			rep1	Col	MucD-HA	6.14613			rep1	sap1sap2 #4-1	Pto	6.14613
rep1	Pto	12h	8.75587			rep3	MucDF106Y-HA	SAP1	8.34686			rep1	Col	MucD-HA	6.23045			rep1	sap1sap2 #4-1	Pto	5.83251
rep1	Pto	12h	8.77815			rep3	MucDF106Y-HA	SAP1D63/136A	8.37018			rep1	Col	MucD-HA	6.34242			rep1	sap1sap2 #4-1	Pto	5.85733
rep1	ΔMucD	12h	8.4624									rep1	Col	MucD-HA	6.04139			rep1	sap1sap2 #4-1	ΔMucD	3.77815
rep1	ΔMucD	12h	8.34242									rep1	pUB::SAP1	MucD-HA	5.11394			rep1	sap1sap2 #4-1	ΔMucD	4.36173
rep1	ΔMucD	12h	8.25527									rep1	pUB::SAP1	MucD-HA	5.34242			rep1	sap1sap2 #4-1	ΔMucD	4.07918
rep1	MucD-HA	12h	9.30103									rep1	pUB::SAP1	MucD-HA	5.23045			rep1	sap1sap2 #4-1	MucD-HA	6.04139
rep1	MucD-HA	12h	9.04139									rep1	pUB::SAP1	MucD-HA	5.4624			rep1	sap1sap2 #4-1	MucD-HA	6.23045
rep1	MucD-HA	12h	9.23045									rep1	pUB::SAP1D63/136A	MucD-HA	6.07918			rep1	sap1sap2 #4-1	MucD-HA	6.07918
rep1	MucDF106Y-HA	12h	9.25527									rep1	pUB::SAP1D63/136A	MucD-HA	6.14613			rep1	sap1sap2 #4-1	MucDF106Y-HA	6.27875
rep1	MucDF106Y-HA	12h	9.14613									rep1	pUB::SAP1D63/136A	MucD-HA	6			rep1	sap1sap2 #4-1	MucDF106Y-HA	6.32222
rep1	MucDF106Y-HA	12h	9.23045									rep1	pUB::SAP1D63/136A	MucD-HA	6.04139			rep1	sap1sap2 #4-1	MucDF106Y-HA	6.36173
rep1	Pto	24h	9.34242									rep1	Col	MucDF106Y-HA	6.44716			rep2	Col	Pto	5.38021
rep1	Pto	24h	9.32222									rep1	Col	MucDF106Y-HA	6.38021			rep2	Col	Pto	5.41497
rep1	Pto	24h	9.51851									rep1	Col	MucDF106Y-HA	6.41497			rep2	Col	Pto	5.4624
rep1	ΔMucD	24h	9.34242									rep1	Col	MucDF106Y-HA	6.34242			rep2	Col	ΔMucD	4.34242
rep1	ΔMucD	24h	9.27875									rep1	pUB::SAP1	MucDF106Y-HA	6.25527			rep2	Col	ΔMucD	4.14613
rep1	ΔMucD	24h	9.07918									rep1	pUB::SAP1	MucDF106Y-HA	6.04139			rep2	Col	ΔMucD	4.4624
rep1	MucD-HA	24h	9.39794									rep1	pUB::SAP1	MucDF106Y-HA	6.4624			rep2	Col	MucD-HA	5.49136
rep1	MucD-HA	24h	9.5682									rep1	pUB::SAP1	MucDF106Y-HA	6.38021			rep2	Col	MucD-HA	5.41497
rep1	MucD-HA	24h	9.5563									rep1	pUB::SAP1D63/136A	MucDF106Y-HA	6.04139			rep2	Col	MucD-HA	5.23045
rep1	MucDF106Y-HA	24h	9.61278									rep1	pUB::SAP1D63/136A	MucDF106Y-HA	6.17609			rep2	Col	MucDF106Y-HA	6.14613
rep1	MucDF106Y-HA	24h	9.74036									rep1	pUB::SAP1D63/136A	MucDF106Y-HA	6.23045			rep2	Col	MucDF106Y-HA	5.95424
rep1	MucDF106Y-HA	24h	9.6721									rep1	pUB::SAP1D63/136A	MucDF106Y-HA	6.39794			rep2	Col	MucDF106Y-HA	5.8451
rep2	Pto	0h	6.39794									rep2	Col	Pto	5.77815			rep2	sap1sap2 #2-1	Pto	6.04139
rep2	Pto	0h	6.34242									rep2	Col	Pto	5.95424			rep2	sap1sap2 #2-1	Pto	6.39794
rep2	Pto	0h	6.50515									rep2	Col	Pto	6			rep2	sap1sap2 #2-1	Pto	6.23045
rep2	ΔMucD	0h	6.39794									rep2	Col	Pto	5.77815			rep2	sap1sap2 #2-1	ΔMucD	4.20412
rep2	ΔMucD	0h	6.54407									rep2	pUB::SAP1	Pto	5.38021			rep2	sap1sap2 #2-1	ΔMucD	4.38021
rep2	ΔMucD	0h	6.41497									rep2	pUB::SAP1	Pto	5.34242			rep2	sap1sap2 #2-1	ΔMucD	4.38021
rep2	MucD-HA	0h	6.5682									rep2	pUB::SAP1	Pto	5.53148			rep2	sap1sap2 #2-1	MucD-HA	6.23045
rep2	MucD-HA	0h	6.51851									rep2	pUB::SAP1	Pto	5.41497			rep2	sap1sap2 #2-1	MucD-HA	6.27875
rep2	MucD-HA	0h	6.5563									rep2	pUB::SAP1D63/136A	Pto	5.95424			rep2	sap1sap2 #2-1	MucD-HA	6.39794
rep2	MucDF106Y-HA	0h	6.30103									rep2	pUB::SAP1D63/136A	Pto	6			rep2	sap1sap2 #2-1	MucDF106Y-HA	6.49136
rep2	MucDF106Y-HA	0h	6.47712									rep2	pUB::SAP1D63/136A	Pto	5.90309			rep2	sap1sap2 #2-1	MucDF106Y-HA	6.51851
rep2	MucDF106Y-HA	0h	6.34242									rep2	pUB::SAP1D63/136A	Pto	5.69897			rep2	sap1sap2 #2-1	MucDF106Y-HA	6.20412
rep2	Pto	6h	7.74819									rep2	Col	ΔMucD	4.25527			rep2	sap1sap2 #4-1	Pto	5.95424
rep2	Pto	6h	7.63347									rep2	Col	ΔMucD	4.14613			rep2	sap1sap2 #4-1	Pto	5.8451
rep2	Pto	6h	7.5563									rep2	Col	ΔMucD	4			rep2	sap1sap2 #4-1	Pto	5.74036
rep2	ΔMucD	6h	6.63347									rep2	Col	ΔMucD	4.27875			rep2	sap1sap2 #4-1	ΔMucD	4.20412
rep2	ΔMucD	6h	6.88649									rep2	pUB::SAP1	ΔMucD	4.34242			rep2	sap1sap2 #4-1	ΔMucD	4.32222
rep2	ΔMucD	6h	6.82607									rep2	pUB::SAP1	ΔMucD	4.39794			rep2	sap1sap2 #4-1	ΔMucD	4.27875
rep2	MucD-HA	6h	7.47712									rep2	pUB::SAP1	ΔMucD	4.27875			rep2	sap1sap2 #4-1	MucD-HA	6.34242
rep2	MucD-HA	6h	7.59106									rep2	pUB::SAP1	ΔMucD	4.07918			rep2	sap1sap2 #4-1	MucD-HA	6.38021
rep2	MucD-HA	6h	7.54407									rep2	pUB::SAP1D63/136A	ΔMucD	4.07918			rep2	sap1sap2 #4-1	MucD-HA	6.04139
rep2	MucDF106Y-HA	6h	7.39794									rep2	pUB::SAP1D63/136A	ΔMucD	3.90309			rep2	sap1sap2 #4-1	MucDF106Y-HA	6.34242
rep2	MucDF106Y-HA	6h	7.30103									rep2	pUB::SAP1D63/136A	ΔMucD	4.36173			rep2	sap1sap2 #4-1	MucDF106Y-HA	6.49136
rep2	MucDF106Y-HA	6h	7.59106									rep2	pUB::SAP1D63/136A	ΔMucD	4.38021			rep2	sap1sap2 #4-1	MucDF106Y-HA	6.27875
rep2	Pto	12h	8.5563									rep2	Col	MucD-HA	5.8451			rep3	Col	Pto	5.25527
rep2	Pto	12h	8.716									rep2	Col	MucD-HA	5.60206			rep3	Col	Pto	5.17609
rep2	Pto	12h	8.62325									rep2	Col	MucD-HA	5.95424			rep3	Col	Pto	5.38021
rep2	ΔMucD	12h	7.63347									rep2	Col	MucD-HA	5.77815			rep3	Col	ΔMucD	4.5563
rep2	ΔMucD	12h	7.6721									rep2	pUB::SAP1	MucD-HA	5.4624			rep3	Col	ΔMucD	4.32222
rep2	ΔMucD	12h	7.41497									rep2	pUB::SAP1	MucD-HA	5.51851			rep3	Col	ΔMucD	4.34242
rep2	MucD-HA	12h	8.79934									rep2	pUB::SAP1	MucD-HA	5.53148			rep3	Col	MucD-HA	5.27875
rep2	MucD-HA	12h	8.65321									rep2	pUB::SAP1	MucD-HA	5.60206			rep3	Col	MucD-HA	5.49136
rep2	MucD-HA	12h	8.62325									rep2	pUB::SAP1D63/136A	MucD-HA	6.11394			rep3	Col	MucD-HA	5.14613
rep2	MucDF106Y-HA	12h	8.44716									rep2	pUB::SAP1D63/136A	MucD-HA	5.77815			rep3	Col	MucDF106Y-HA	6.17609
rep2	MucDF106Y-HA	12h	8.43136									rep2	pUB::SAP1D63/136A	MucD-HA	5.8451			rep3	Col	MucDF106Y-HA	5.8451
rep2	MucDF106Y-HA	12h	8.65321									rep2	pUB::SAP1D63/136A	MucD-HA	6.27875			rep3	Col	MucDF106Y-HA	6.4624
rep2	Pto	24h	9.70757									rep2	Col	MucDF106Y-HA	6.04139			rep3	sap1sap2 #2-1	Pto	6.34242
rep2	Pto	24h	9.88649									rep2	Col	MucDF106Y-HA	6.25527			rep3	sap1sap2 #2-1	Pto	6.49136
rep2	Pto	24h	9.6721									rep2	Col	MucDF106Y-HA	6.20412			rep3	sap1sap2 #2-1	Pto	6.32222
rep2	ΔMucD	24h	9.68124									rep2	Col	MucDF106Y-HA	6.4624			rep3	sap1sap2 #2-1	ΔMucD	4.34242
rep2	ΔMucD	24h	9.77085									rep2	pUB::SAP1	MucDF106Y-HA	6.4624			rep3	sap1sap2 #2-1	ΔMucD	4.53148
rep2	ΔMucD	24h	9.63347									rep2	pUB::SAP1	MucDF106Y-HA	6.23045			rep3	sap1sap2 #2-1	ΔMucD	4.27875
rep2	MucD-HA	24h	9.95424									rep2	pUB::SAP1	MucDF106Y-HA	6.04139			rep3	sap1sap2 #2-1	MucD-HA	6.38021
rep2	MucD-HA	24h	9.88081									rep2	pUB::SAP1	MucDF106Y-HA	6.27875			rep3	sap1sap2 #2-1	MucD-HA	6.23045
rep2	MucD-HA	24h	10.0043									rep2	pUB::SAP1D63/136A	MucDF106Y-HA	6.04139			rep3	sap1sap2 #2-1	MucD-HA	6.11394
rep2	MucDF106Y-HA	24h	9.57978									rep2	pUB::SAP1D63/136A	MucDF106Y-HA	6.27875			rep3	sap1sap2 #2-1	MucDF106Y-HA	6.49136
rep2	MucDF106Y-HA	24h	9.49136									rep2	pUB::SAP1D63/136A	MucDF106Y-HA	6.41497			rep3	sap1sap2 #2-1	MucDF106Y-HA	6.41497
rep2	MucDF106Y-HA	24h	9.59106									rep2	pUB::SAP1D63/136A	MucDF106Y-HA	5.8451			rep3	sap1sap2 #2-1	MucDF106Y-HA	6.4624
rep3	Pto	0h	6.14613									rep3	Col	Pto	5.47712			rep3	sap1sap2 #4-1	Pto	6.32222
rep3	Pto	0h	6.34242									rep3	Col	Pto	5.77815			rep3	sap1sap2 #4-1	Pto	5.73239
rep3	Pto	0h	6.41497									rep3	Col	Pto	5.4624			rep3	sap1sap2 #4-1	Pto	5.74819
rep3	ΔMucD	0h	6.41497									rep3	Col	Pto	5.77815			rep3	sap1sap2 #4-1	ΔMucD	4.41497
rep3	ΔMucD	0h	6.36173									rep3	pUB::SAP1	Pto	5.14613			rep3	sap1sap2 #4-1	ΔMucD	4.34242
rep3	ΔMucD	0h	6.32222									rep3	pUB::SAP1	Pto	5.11394			rep3	sap1sap2 #4-1	ΔMucD	3.8451
rep3	MucD-HA	0h	6.41497									rep3	pUB::SAP1	Pto	5.04139			rep3	sap1sap2 #4-1	MucD-HA	6.38021
rep3	MucD-HA	0h	6.30103									rep3	pUB::SAP1	Pto	5.04139			rep3	sap1sap2 #4-1	MucD-HA	6.04139
rep3	MucD-HA	0h	6.4624									rep3	pUB::SAP1D63/136A	Pto	5.60206			rep3	sap1sap2 #4-1	MucD-HA	6.07918
rep3	MucDF106Y-HA	0h	6.32222									rep3	pUB::SAP1D63/136A	Pto	5.47712			rep3	sap1sap2 #4-1	MucDF106Y-HA	6.4624
rep3	MucDF106Y-HA	0h	6.39794									rep3	pUB::SAP1D63/136A	Pto	5.77815			rep3	sap1sap2 #4-1	MucDF106Y-HA	6.44716
rep3	MucDF106Y-HA	0h	6.17609									rep3	pUB::SAP1D63/136A	Pto	5.95424			rep3	sap1sap2 #4-1	MucDF106Y-HA	6.49136
rep3	Pto	6h	7.62325									rep3	Col	ΔMucD	4
rep3	Pto	6h	7.5682									rep3	Col	ΔMucD	3.60206
rep3	Pto	6h	7.51851									rep3	Col	ΔMucD	4.04139
rep3	ΔMucD	6h	6.82607									rep3	Col	ΔMucD	3.95424
rep3	ΔMucD	6h	6.74036									rep3	pUB::SAP1	ΔMucD	3.30103
rep3	ΔMucD	6h	6.79239									rep3	pUB::SAP1	ΔMucD	3.60206
rep3	MucD-HA	6h	7.30103									rep3	pUB::SAP1	ΔMucD	3.8451
rep3	MucD-HA	6h	7.6721									rep3	pUB::SAP1	ΔMucD	4.11394
rep3	MucD-HA	6h	7.57978									rep3	pUB::SAP1D63/136A	ΔMucD	3.8451
rep3	MucDF106Y-HA	6h	7.60206									rep3	pUB::SAP1D63/136A	ΔMucD	3.90309
rep3	MucDF106Y-HA	6h	7.54407									rep3	pUB::SAP1D63/136A	ΔMucD	4.14613
rep3	MucDF106Y-HA	6h	7.51851									rep3	pUB::SAP1D63/136A	ΔMucD	4.11394
rep3	Pto	12h	8.4624									rep3	Col	MucD-HA	5.47712
rep3	Pto	12h	8.59106									rep3	Col	MucD-HA	5.60206
rep3	Pto	12h	8.49136									rep3	Col	MucD-HA	5.77815
rep3	ΔMucD	12h	7.36173									rep3	Col	MucD-HA	5.95424
rep3	ΔMucD	12h	7.20412									rep3	pUB::SAP1	MucD-HA	5.04139
rep3	ΔMucD	12h	7.14613									rep3	pUB::SAP1	MucD-HA	5.11394
rep3	MucD-HA	12h	8.54407									rep3	pUB::SAP1	MucD-HA	5.07918
rep3	MucD-HA	12h	8.61278									rep3	pUB::SAP1	MucD-HA	4.95424
rep3	MucD-HA	12h	8.53148									rep3	pUB::SAP1D63/136A	MucD-HA	5.69897
rep3	MucDF106Y-HA	12h	8.51851									rep3	pUB::SAP1D63/136A	MucD-HA	5.90309
rep3	MucDF106Y-HA	12h	8.61278									rep3	pUB::SAP1D63/136A	MucD-HA	5.8451
rep3	MucDF106Y-HA	12h	8.47712									rep3	pUB::SAP1D63/136A	MucD-HA	6.04139
rep3	Pto	24h	9.92428									rep3	Col	MucDF106Y-HA	6.04139
rep3	Pto	24h	9.86923									rep3	Col	MucDF106Y-HA	6.11394
rep3	Pto	24h	9.97772									rep3	Col	MucDF106Y-HA	6
rep3	ΔMucD	24h	9.8451									rep3	Col	MucDF106Y-HA	6.20412
rep3	ΔMucD	24h	9.82607									rep3	pUB::SAP1	MucDF106Y-HA	6.23045
rep3	ΔMucD	24h	9.68124									rep3	pUB::SAP1	MucDF106Y-HA	5.95424
rep3	MucD-HA	24h	9.95904									rep3	pUB::SAP1	MucDF106Y-HA	6.14613
rep3	MucD-HA	24h	9.86332									rep3	pUB::SAP1	MucDF106Y-HA	6.20412
rep3	MucD-HA	24h	9.88081									rep3	pUB::SAP1D63/136A	MucDF106Y-HA	6.20412
rep3	MucDF106Y-HA	24h	9.91381									rep3	pUB::SAP1D63/136A	MucDF106Y-HA	6.34242
rep3	MucDF106Y-HA	24h	9.92428									rep3	pUB::SAP1D63/136A	MucDF106Y-HA	6.14613
rep3	MucDF106Y-HA	24h	9.98677									rep3	pUB::SAP1D63/136A	MucDF106Y-HA	6.27875

## Sheet: Fig 5
Fig 5d					Fig 5e
replicate	genotype	measurement			replicate	genotype	measurement
rep1	Col	6.0607			rep1	Col	6.20324
rep1	Col	5.94939			rep1	pUB::SAP1	5.98402
rep1	Col	5.98677			rep1	pUB::SAP1ΔSP	5.81498
rep1	pUB::SAP1	5.25527			rep1	pUB::SAP2	5.98004
rep1	pUB::SAP1	5.59106			rep1	pUB::SAP2ΔSP	6.11551
rep1	pUB::SAP1	5.53148			rep2	Col	6.01021
rep1	pUB::SAP1ΔSP	5.96848			rep2	pUB::SAP1	5.65865
rep1	pUB::SAP1ΔSP	5.92942			rep2	pUB::SAP1ΔSP	5.50053
rep1	pUB::SAP1ΔSP	6.01703			rep2	pUB::SAP2	6.11444
rep1	pUB::SAP2	5.5563			rep2	pUB::SAP2ΔSP	5.95985
rep1	pUB::SAP2	5.51851			rep3	Col	6.06155
rep1	pUB::SAP2	5.39794			rep3	pUB::SAP1	5.6358
rep1	pUB::SAP2ΔSP	5.97772			rep3	pUB::SAP1ΔSP	6.07979
rep1	pUB::SAP2ΔSP	5.92428			rep3	pUB::SAP2	5.96928
rep1	pUB::SAP2ΔSP	6.14301			rep3	pUB::SAP2ΔSP	5.68069
rep2	Col	5.93952
rep2	Col	5.96379
rep2	Col	5.97313
rep2	pUB::SAP1	5.53148
rep2	pUB::SAP1	5.41497
rep2	pUB::SAP1	5.57978
rep2	pUB::SAP1ΔSP	5.88081
rep2	pUB::SAP1ΔSP	6.0086
rep2	pUB::SAP1ΔSP	5.80618
rep2	pUB::SAP2	5.5563
rep2	pUB::SAP2	5.64345
rep2	pUB::SAP2	5.716
rep2	pUB::SAP2ΔSP	5.91908
rep2	pUB::SAP2ΔSP	5.89763
rep2	pUB::SAP2ΔSP	5.9345
rep3	Col	6.02119
rep3	Col	5.94448
rep3	Col	5.96379
rep3	pUB::SAP1	5.61278
rep3	pUB::SAP1	5.51851
rep3	pUB::SAP1	5.716
rep3	pUB::SAP1ΔSP	6.02119
rep3	pUB::SAP1ΔSP	5.99564
rep3	pUB::SAP1ΔSP	5.98677
rep3	pUB::SAP2	5.65321
rep3	pUB::SAP2	5.5563
rep3	pUB::SAP2	5.57978
rep3	pUB::SAP2ΔSP	5.98677
rep3	pUB::SAP2ΔSP	6.02119
rep3	pUB::SAP2ΔSP	6.03342

## Sheet: Fig S1
Fig S1D					Fig S1F
replicate	genotype	measurement			replicate	genotype	measurement
rep1	Col	-5.43712			rep1	Col-0	5.51851
rep1	SAP2 RNAi #3	-10.5381			rep1	Col-0	5.5563
rep1	SAP2 RNAi #9	-9.55658			rep1	Col-0	5.62325
rep1	sap1-1 SAP2 RNAi #7	-10.638			rep1	Col-0	5.65321
rep1	sap1-1 SAP2 RNAi #12	-11.2374			rep1	Col-0	5.43136
rep2	Col	-5.2405			rep1	Col-0	5.23045
rep2	SAP2 RNAi #3	-10.1033			rep1	sap1_1	5.716
rep2	SAP2 RNAi #9	-9.51982			rep1	sap1_1	5.65321
rep2	sap1-1 SAP2 RNAi #7	-11.4091			rep1	sap1_1	5.5682
rep2	sap1-1 SAP2 RNAi #12	-11.3254			rep1	sap1_1	5.38021
rep3	Col	-2.40219			rep1	sap1_1	5.6902
rep3	SAP2 RNAi #3	-10.5165			rep1	sap1_1	5.70757
rep3	SAP2 RNAi #9	-9.45903			rep1	sap1_2	5.74036
rep3	sap1-1 SAP2 RNAi #7	-9.62557			rep1	sap1_2	5.79934
rep3	sap1-1 SAP2 RNAi #12	-11.7984			rep1	sap1_2	5.80618
					rep1	sap1_2	5.716
					rep1	sap1_2	5.4624
	Estimate	Std. Error			rep1	sap1_2	5.65321
Col	-4.36	0.464551			rep1	sap2_3	5.88649
SAP2 RNAi #3	-10.3867	0.464551			rep1	sap2_3	5.94939
SAP2 RNAi #9	-9.51333	0.464551			rep1	sap2_3	5.80618
sap1-1 SAP2 RNAi #7	-10.56	0.464551			rep1	sap2_3	5.5563
sap1-1 SAP2 RNAi #12	-11.4567	0.464551			rep1	sap2_3	5.51851
					rep1	sap2_3	5.9345
					rep1	sap2_9	5.83885
					rep1	sap2_9	5.88649
					rep1	sap2_9	5.81291
					rep1	sap2_9	5.88649
					rep1	sap2_9	5.93952
					rep1	sap2_9	5.80618
					rep1	sap1sap2_7	5.89763
					rep1	sap1sap2_7	5.93952
					rep1	sap1sap2_7	5.98227
					rep1	sap1sap2_7	5.95424
					rep1	sap1sap2_7	6.04139
					rep1	sap1sap2_7	5.92428
					rep1	sap1sap2_12	6.11394
					rep1	sap1sap2_12	6.09342
					rep1	sap1sap2_12	6.02938
					rep1	sap1sap2_12	6.23045
					rep1	sap1sap2_12	5.81954
					rep1	sap1sap2_12	5.98677
					rep2	Col-0	5.43136
					rep2	Col-0	4.90309
					rep2	Col-0	5.14613
					rep2	Col-0	5.04139
					rep2	Col-0	5.43136
					rep2	Col-0	5.23045
					rep2	sap1_1	5.07918
					rep2	sap1_1	5.04139
					rep2	sap1_1	5.44716
					rep2	sap1_1	5.38021
					rep2	sap1_1	5.32222
					rep2	sap1_1	5.36173
					rep2	sap1_2	5.27875
					rep2	sap1_2	5.14613
					rep2	sap1_2	5.49136
					rep2	sap1_2	5.32222
					rep2	sap1_2	5.43136
					rep2	sap1_2	5.38021
					rep2	sap2_3	5.38021
					rep2	sap2_3	5.41497
					rep2	sap2_3	5.23045
					rep2	sap2_3	5.11394
					rep2	sap2_3	5.27875
					rep2	sap2_3	5.25527
					rep2	sap2_9	5.51851
					rep2	sap2_9	5.61278
					rep2	sap2_9	5.36173
					rep2	sap2_9	5.41497
					rep2	sap2_9	5.63347
					rep2	sap2_9	5.5682
					rep2	sap1sap2_7	5.6721
					rep2	sap1sap2_7	5.70757
					rep2	sap1sap2_7	5.88649
					rep2	sap1sap2_7	5.75587
					rep2	sap1sap2_7	5.80618
					rep2	sap1sap2_7	5.78533
					rep2	sap1sap2_12	5.74036
					rep2	sap1sap2_12	5.81291
					rep2	sap1sap2_12	5.90309
					rep2	sap1sap2_12	5.64345
					rep2	sap1sap2_12	5.82607
					rep2	sap1sap2_12	5.89763
					rep3	Col-0	5.25527
					rep3	Col-0	5.04139
					rep3	Col-0	5.27875
					rep3	Col-0	5.27875
					rep3	Col-0	5.23045
					rep3	Col-0	5.32222
					rep3	sap1_1	5.30103
					rep3	sap1_1	5.27875
					rep3	sap1_1	5.04139
					rep3	sap1_1	5.6902
					rep3	sap1_1	5.5682
					rep3	sap1_1	5.32222
					rep3	sap1_2	5.04139
					rep3	sap1_2	4.90309
					rep3	sap1_2	5.32222
					rep3	sap1_2	5.23045
					rep3	sap1_2	5.49136
					rep3	sap1_2	4.95424
					rep3	sap2_3	5.04139
					rep3	sap2_3	5.51851
					rep3	sap2_3	5.32222
					rep3	sap2_3	5.41497
					rep3	sap2_3	5.32222
					rep3	sap2_3	5.43136
					rep3	sap2_9	5.23045
					rep3	sap2_9	5.39794
					rep3	sap2_9	5.11394
					rep3	sap2_9	5.43136
					rep3	sap2_9	5.36173
					rep3	sap2_9	5.38021
					rep3	sap1sap2_7	5.89763
					rep3	sap1sap2_7	5.74036
					rep3	sap1sap2_7	5.88649
					rep3	sap1sap2_7	5.90849
					rep3	sap1sap2_7	5.66276
					rep3	sap1sap2_7	5.82607
					rep3	sap1sap2_12	5.98677
					rep3	sap1sap2_12	5.83251
					rep3	sap1sap2_12	5.87506
					rep3	sap1sap2_12	5.97313
					rep3	sap1sap2_12	5.95904
					rep3	sap1sap2_12	5.82607
					rep4	Col-0	5.41497
					rep4	Col-0	5.34242
					rep4	Col-0	5.38021
					rep4	Col-0	5.57978
					rep4	Col-0	5.32222
					rep4	Col-0	5.41497
					rep4	sap1_1	5.14613
					rep4	sap1_1	5.32222
					rep4	sap1_1	5.49136
					rep4	sap1_1	5.34242
					rep4	sap1_1	5.27875
					rep4	sap1_1	5.36173
					rep4	sap1_2	5.39794
					rep4	sap1_2	5.25527
					rep4	sap1_2	5.38021
					rep4	sap1_2	5.5563
					rep4	sap1_2	5.51851
					rep4	sap1_2	5.27875
					rep4	sap2_3	5.39794
					rep4	sap2_3	5.63347
					rep4	sap2_3	5.64345
					rep4	sap2_3	5.5682
					rep4	sap2_3	5.4624
					rep4	sap2_3	5.41497
					rep4	sap2_9	5.49136
					rep4	sap2_9	5.23045
					rep4	sap2_9	5.59106
					rep4	sap2_9	5.20412
					rep4	sap2_9	5.39794
					rep4	sap2_9	5.36173
					rep4	sap1sap2_7	5.64345
					rep4	sap1sap2_7	5.72428
					rep4	sap1sap2_7	5.78533
					rep4	sap1sap2_7	5.75587
					rep4	sap1sap2_7	5.87506
					rep4	sap1sap2_7	5.6721
					rep4	sap1sap2_12	5.59106
					rep4	sap1sap2_12	5.77085
					rep4	sap1sap2_12	5.79239
					rep4	sap1sap2_12	5.81954
					rep4	sap1sap2_12	5.89209
					rep4	sap1sap2_12	5.94939

## Sheet: Fig S2
Fig S2C						Fig S2D						Fig S2E
	Rep1	Rep2	Rep3			genotype	rep1	rep2	rep3
WT	0.643321	0.649374	0.611328			WT	0.327	0.338	0.31
D39A	0.529184	0.509069	0.518352			D39A	0.352	0.362	0.373
D63A	0.0267392	0.0248602	0.0230535			D63A	0.413	0.488	0.426
D72A	0.303137	0.294644	0.32535			D72A	0.382	0.321	0.374
D136A	0.177313	0.17272	0.169045			D136A	0.379	0.361	0.347
S290A	0.190736	0.17998	0.184282			S290A	0.353	0.336	0.307
D382A	0.456354	0.459695	0.474395			D382A	0.416	0.405	0.418
D400A	0.338596	0.33809	0.382695			D400A	0.316	0.372	0.344
D406A	0.339581	0.349807	0.361311			D406A	0.365	0.378	0.416
D63/136A	0.00867629	0.00819427	0.00849553			D63/136A	0.417	0.47	0.397

## Sheet: Fig S3
Fig S3C
SAP1	replicate	genotype	measurement
	rep1	Mock	-7.06
	rep1	flg22	-4.63
	rep2	Mock	-6.67
	rep2	flg22	-2.35
	rep3	Mock	-6.58
	rep3	flg22	-2.66
SAP2	replicate	genotype	measurement
	rep1	Mock	-3.48
	rep1	flg22	-1.05
	rep2	Mock	-2.47
	rep2	flg22	1.32
	rep3	Mock	-3.78
	rep3	flg22	1.1
AlyrSAP1	replicate	genotype	measurement
	rep1	Mock	-8.87598
	rep1	flg22	-2.14108
	rep2	Mock	-9.69333
	rep2	flg22	-3.39104
	rep3	Mock	-9.71734
	rep3	flg22	-5.0435
AlyrSAP2	replicate	genotype	measurement
	rep1	Mock	-6.87115
	rep1	flg22	-6.17419
	rep2	Mock	-7.02826
	rep2	flg22	-5.91081
	rep3	Mock	-6.53565
	rep3	flg22	-8.07984
CrubSAPa	replicate	genotype	measurement
	rep1	Mock	-5.12
	rep1	flg22	-3.93
	rep2	Mock	-4.94
	rep2	flg22	-4.21
	rep3	Mock	-3.81
	rep3	flg22	-4.17
CrubSAPb	replicate	genotype	measurement
	rep1	Mock	-2.81
	rep1	flg22	1.36
	rep2	Mock	-2.64
	rep2	flg22	1.41
	rep3	Mock	-3.19
	rep3	flg22	1.34
EsalSAP	replicate	genotype	measurement
	rep1	Mock	-1.8
	rep1	flg22	0.73
	rep2	Mock	-2.66
	rep2	flg22	0.6
	rep3	Mock	-2.2
	rep3	flg22	0.86
SolycSAP	replicate	genotype	measurement
	rep1	Mock	-6.24
	rep1	flg22	-4.23
	rep2	Mock	-5.54
	rep2	flg22	-3.81
	rep3	Mock	-6.61
	rep3	flg22	-4.89

## Sheet: Fig S4
Figure S4A
Figure S4B
Figure S4C
Figure S4D

## Sheet: Fig S5
Fig S5C						Fig S5D						Fig S5E					Fig S5F					Fig S5B
replicate	genotype	treatment	measurement			replicate	genotype	treatment	measurement				Pto	MucDF106Y-HA			replicate	genotype	measurement
rep1	Pto	0h	6.17609			rep1	Col	Pto	6.34242			rep1	5.4624	5.38021			rep1	Pst	-2.56883
rep1	Pto	0h	6.34242			rep1	Col	Pto	6.07918			rep2	5.43136	5.41497			rep2	Pst	-2.51338
rep1	Pto	0h	6.47712			rep1	Col	Pto	6.27875			rep3	5.38021	5.61278			rep3	Pst	-2.10462
rep1	ΔMucD	0h	6.32222			rep1	Col	Pto	6.04139			rep4	5.34242	5.65321			rep1	MucDF106Y-HA	-2.76792
rep1	ΔMucD	0h	6.25527			rep1	Col	ΔMucD	4.41497			rep5	5.49136	5.57978			rep2	MucDF106Y-HA	-0.333454
rep1	ΔMucD	0h	6.27875			rep1	Col	ΔMucD	4.51851			rep6	5.54407	5.6902			rep3	MucDF106Y-HA	-2.5116
rep1	MucD-HA	0h	6.5563			rep1	Col	ΔMucD	4.39794
rep1	MucD-HA	0h	6.23045			rep1	Col	ΔMucD	4.49136
rep1	MucD-HA	0h	6.51851			rep1	Col	MucD	6.14613
rep1	MucDF106Y-HA	0h	6.20412			rep1	Col	MucD	6.23045
rep1	MucDF106Y-HA	0h	6.34242			rep1	Col	MucD	6.34242
rep1	MucDF106Y-HA	0h	6.07918			rep1	Col	MucD	6.04139
rep1	MucDS394A-HA	0h	6.27875			rep1	Col	MucDF106Y-HA	6.44716
rep1	MucDS394A-HA	0h	6.07918			rep1	Col	MucDF106Y-HA	6.38021
rep1	MucDS394A-HA	0h	6.51851			rep1	Col	MucDF106Y-HA	6.41497
rep1	Pto	6h	7.50515			rep1	Col	MucDF106Y-HA	6.34242
rep1	Pto	6h	7.41497			rep1	Col	MucDS394A-HA	4.38021
rep1	Pto	6h	7.4624			rep1	Col	MucDS394A-HA	4.25527
rep1	ΔMucD	6h	6.83251			rep1	Col	MucDS394A-HA	4.43136
rep1	ΔMucD	6h	6.89763			rep1	Col	MucDS394A-HA	4.39794
rep1	ΔMucD	6h	6.81291			rep1	pUB::SAP1 #1	Pto	5.17609
rep1	MucD-HA	6h	7.716			rep1	pUB::SAP1 #1	Pto	5.23045
rep1	MucD-HA	6h	7.61278			rep1	pUB::SAP1 #1	Pto	5.25527
rep1	MucD-HA	6h	7.89763			rep1	pUB::SAP1 #1	Pto	5.30103
rep1	MucDF106Y-HA	6h	7.36173			rep1	pUB::SAP1 #1	ΔMucD	4.44716
rep1	MucDF106Y-HA	6h	7.39794			rep1	pUB::SAP1 #1	ΔMucD	4.32222
rep1	MucDF106Y-HA	6h	7.44716			rep1	pUB::SAP1 #1	ΔMucD	4.25527
rep1	MucDS394A-HA	6h	6.86332			rep1	pUB::SAP1 #1	ΔMucD	4.14613
rep1	MucDS394A-HA	6h	6.75587			rep1	pUB::SAP1 #1	MucD	5.11394
rep1	MucDS394A-HA	6h	6.64345			rep1	pUB::SAP1 #1	MucD	5.34242
rep1	Pto	12h	8.77085			rep1	pUB::SAP1 #1	MucD	5.23045
rep1	Pto	12h	8.75587			rep1	pUB::SAP1 #1	MucD	5.4624
rep1	Pto	12h	8.77815			rep1	pUB::SAP1 #1	MucDF106Y-HA	6.25527
rep1	ΔMucD	12h	8.4624			rep1	pUB::SAP1 #1	MucDF106Y-HA	6.04139
rep1	ΔMucD	12h	8.34242			rep1	pUB::SAP1 #1	MucDF106Y-HA	6.4624
rep1	ΔMucD	12h	8.25527			rep1	pUB::SAP1 #1	MucDF106Y-HA	6.38021
rep1	MucD-HA	12h	9.30103			rep1	pUB::SAP1 #1	MucDS394A-HA	4.17609
rep1	MucD-HA	12h	9.04139			rep1	pUB::SAP1 #1	MucDS394A-HA	4.04139
rep1	MucD-HA	12h	9.23045			rep1	pUB::SAP1 #1	MucDS394A-HA	4.07918
rep1	MucDF106Y-HA	12h	9.25527			rep1	pUB::SAP1 #1	MucDS394A-HA	4.14613
rep1	MucDF106Y-HA	12h	9.14613			rep1	pUB::SAP1 #2	Pto	5.39794
rep1	MucDF106Y-HA	12h	9.23045			rep1	pUB::SAP1 #2	Pto	5.27875
rep1	MucDS394A-HA	12h	7.6902			rep1	pUB::SAP1 #2	Pto	5.20412
rep1	MucDS394A-HA	12h	7.74036			rep1	pUB::SAP1 #2	Pto	5.30103
rep1	MucDS394A-HA	12h	7.6721			rep1	pUB::SAP1 #2	ΔMucD	4.5682
rep1	Pto	24h	9.34242			rep1	pUB::SAP1 #2	ΔMucD	4.53148
rep1	Pto	24h	9.32222			rep1	pUB::SAP1 #2	ΔMucD	4.34242
rep1	Pto	24h	9.51851			rep1	pUB::SAP1 #2	ΔMucD	4.61278
rep1	ΔMucD	24h	9.34242			rep1	pUB::SAP1 #2	MucD	5.32222
rep1	ΔMucD	24h	9.27875			rep1	pUB::SAP1 #2	MucD	5.50515
rep1	ΔMucD	24h	9.07918			rep1	pUB::SAP1 #2	MucD	5.4624
rep1	MucD-HA	24h	9.39794			rep1	pUB::SAP1 #2	MucD	5.36173
rep1	MucD-HA	24h	9.5682			rep1	pUB::SAP1 #2	MucDF106Y-HA	6.43136
rep1	MucD-HA	24h	9.5563			rep1	pUB::SAP1 #2	MucDF106Y-HA	6.11394
rep1	MucDF106Y-HA	24h	9.61278			rep1	pUB::SAP1 #2	MucDF106Y-HA	6.20412
rep1	MucDF106Y-HA	24h	9.74036			rep1	pUB::SAP1 #2	MucDF106Y-HA	6.44716
rep1	MucDF106Y-HA	24h	9.6721			rep1	pUB::SAP1 #2	MucDS394A-HA	4.36173
rep1	MucDS394A-HA	24h	8.51851			rep1	pUB::SAP1 #2	MucDS394A-HA	4.4624
rep1	MucDS394A-HA	24h	8.43136			rep1	pUB::SAP1 #2	MucDS394A-HA	4.36173
rep1	MucDS394A-HA	24h	8.59106			rep1	pUB::SAP1 #2	MucDS394A-HA	4.17609
rep2	Pto	0h	6.39794			rep1	pUB::SAP1ΔSP	Pto	6.14613
rep2	Pto	0h	6.34242			rep1	pUB::SAP1ΔSP	Pto	6.11394
rep2	Pto	0h	6.50515			rep1	pUB::SAP1ΔSP	Pto	6.07918
rep2	ΔMucD	0h	6.39794			rep1	pUB::SAP1ΔSP	Pto	6.23045
rep2	ΔMucD	0h	6.54407			rep1	pUB::SAP1ΔSP	ΔMucD	4.66276
rep2	ΔMucD	0h	6.41497			rep1	pUB::SAP1ΔSP	ΔMucD	4.63347
rep2	MucD-HA	0h	6.5682			rep1	pUB::SAP1ΔSP	ΔMucD	4.51851
rep2	MucD-HA	0h	6.51851			rep1	pUB::SAP1ΔSP	ΔMucD	4.49136
rep2	MucD-HA	0h	6.5563			rep1	pUB::SAP1ΔSP	MucD	5.90309
rep2	MucDF106Y-HA	0h	6.30103			rep1	pUB::SAP1ΔSP	MucD	5.77815
rep2	MucDF106Y-HA	0h	6.47712			rep1	pUB::SAP1ΔSP	MucD	5.90309
rep2	MucDF106Y-HA	0h	6.34242			rep1	pUB::SAP1ΔSP	MucD	5.69897
rep2	MucDS394A-HA	0h	6.5563			rep1	pUB::SAP1ΔSP	MucDF106Y-HA	6.43136
rep2	MucDS394A-HA	0h	6.49136			rep1	pUB::SAP1ΔSP	MucDF106Y-HA	6.14613
rep2	MucDS394A-HA	0h	6.59106			rep1	pUB::SAP1ΔSP	MucDF106Y-HA	6.34242
rep2	Pto	6h	7.74819			rep1	pUB::SAP1ΔSP	MucDF106Y-HA	6.41497
rep2	Pto	6h	7.63347			rep1	pUB::SAP1ΔSP	MucDS394A-HA	4.49136
rep2	Pto	6h	7.5563			rep1	pUB::SAP1ΔSP	MucDS394A-HA	4.43136
rep2	ΔMucD	6h	6.63347			rep1	pUB::SAP1ΔSP	MucDS394A-HA	4.38021
rep2	ΔMucD	6h	6.88649			rep1	pUB::SAP1ΔSP	MucDS394A-HA	4.50515
rep2	ΔMucD	6h	6.82607			rep1	pUB::SAP2 #1	Pto	5.25527
rep2	MucD-HA	6h	7.47712			rep1	pUB::SAP2 #1	Pto	5.14613
rep2	MucD-HA	6h	7.59106			rep1	pUB::SAP2 #1	Pto	5
rep2	MucD-HA	6h	7.54407			rep1	pUB::SAP2 #1	Pto	5.04139
rep2	MucDF106Y-HA	6h	7.39794			rep1	pUB::SAP2 #1	ΔMucD	4.34242
rep2	MucDF106Y-HA	6h	7.30103			rep1	pUB::SAP2 #1	ΔMucD	4.47712
rep2	MucDF106Y-HA	6h	7.59106			rep1	pUB::SAP2 #1	ΔMucD	4.43136
rep2	MucDS394A-HA	6h	6.57978			rep1	pUB::SAP2 #1	ΔMucD	4.4624
rep2	MucDS394A-HA	6h	6.49136			rep1	pUB::SAP2 #1	MucD	5.23045
rep2	MucDS394A-HA	6h	6.63347			rep1	pUB::SAP2 #1	MucD	5.41497
rep2	Pto	12h	8.5563			rep1	pUB::SAP2 #1	MucD	5.43136
rep2	Pto	12h	8.716			rep1	pUB::SAP2 #1	MucD	4.95424
rep2	Pto	12h	8.62325			rep1	pUB::SAP2 #1	MucDF106Y-HA	6.4624
rep2	ΔMucD	12h	7.63347			rep1	pUB::SAP2 #1	MucDF106Y-HA	6.20412
rep2	ΔMucD	12h	7.6721			rep1	pUB::SAP2 #1	MucDF106Y-HA	6.14613
rep2	ΔMucD	12h	7.41497			rep1	pUB::SAP2 #1	MucDF106Y-HA	6.23045
rep2	MucD-HA	12h	8.79934			rep1	pUB::SAP2 #1	MucDS394A-HA	4.5563
rep2	MucD-HA	12h	8.65321			rep1	pUB::SAP2 #1	MucDS394A-HA	4.4624
rep2	MucD-HA	12h	8.62325			rep1	pUB::SAP2 #1	MucDS394A-HA	4.43136
rep2	MucDF106Y-HA	12h	8.44716			rep1	pUB::SAP2 #1	MucDS394A-HA	4.38021
rep2	MucDF106Y-HA	12h	8.43136			rep1	pUB::SAP2 #2	Pto	5.39794
rep2	MucDF106Y-HA	12h	8.65321			rep1	pUB::SAP2 #2	Pto	5.39794
rep2	MucDS394A-HA	12h	7.25527			rep1	pUB::SAP2 #2	Pto	5.36173
rep2	MucDS394A-HA	12h	7.23045			rep1	pUB::SAP2 #2	Pto	5.25527
rep2	MucDS394A-HA	12h	7.14613			rep1	pUB::SAP2 #2	ΔMucD	4.34242
rep2	Pto	24h	9.70757			rep1	pUB::SAP2 #2	ΔMucD	4.38021
rep2	Pto	24h	9.88649			rep1	pUB::SAP2 #2	ΔMucD	4.5682
rep2	Pto	24h	9.6721			rep1	pUB::SAP2 #2	ΔMucD	4.39794
rep2	ΔMucD	24h	9.68124			rep1	pUB::SAP2 #2	MucD	5.07918
rep2	ΔMucD	24h	9.77085			rep1	pUB::SAP2 #2	MucD	5.07918
rep2	ΔMucD	24h	9.63347			rep1	pUB::SAP2 #2	MucD	4.95424
rep2	MucD-HA	24h	9.95424			rep1	pUB::SAP2 #2	MucD	5.11394
rep2	MucD-HA	24h	9.88081			rep1	pUB::SAP2 #2	MucDF106Y-HA	6.04139
rep2	MucD-HA	24h	10.0043			rep1	pUB::SAP2 #2	MucDF106Y-HA	6.11394
rep2	MucDF106Y-HA	24h	9.57978			rep1	pUB::SAP2 #2	MucDF106Y-HA	6.44716
rep2	MucDF106Y-HA	24h	9.49136			rep1	pUB::SAP2 #2	MucDF106Y-HA	5.77815
rep2	MucDF106Y-HA	24h	9.59106			rep1	pUB::SAP2 #2	MucDS394A-HA	4.14613
rep2	MucDS394A-HA	24h	8.34242			rep1	pUB::SAP2 #2	MucDS394A-HA	4.04139
rep2	MucDS394A-HA	24h	8.14613			rep1	pUB::SAP2 #2	MucDS394A-HA	4.5682
rep2	MucDS394A-HA	24h	8.32222			rep1	pUB::SAP2 #2	MucDS394A-HA	4
rep3	Pto	0h	6.14613			rep1	pUB::SAP2ΔSP	Pto	5.95424
rep3	Pto	0h	6.34242			rep1	pUB::SAP2ΔSP	Pto	5.77815
rep3	Pto	0h	6.41497			rep1	pUB::SAP2ΔSP	Pto	5.77815
rep3	ΔMucD	0h	6.41497			rep1	pUB::SAP2ΔSP	Pto	5.77815
rep3	ΔMucD	0h	6.36173			rep1	pUB::SAP2ΔSP	ΔMucD	4.53148
rep3	ΔMucD	0h	6.32222			rep1	pUB::SAP2ΔSP	ΔMucD	4.4624
rep3	MucD-HA	0h	6.41497			rep1	pUB::SAP2ΔSP	ΔMucD	4.25527
rep3	MucD-HA	0h	6.30103			rep1	pUB::SAP2ΔSP	ΔMucD	4.32222
rep3	MucD-HA	0h	6.4624			rep1	pUB::SAP2ΔSP	MucD	6.11394
rep3	MucDF106Y-HA	0h	6.32222			rep1	pUB::SAP2ΔSP	MucD	5.60206
rep3	MucDF106Y-HA	0h	6.39794			rep1	pUB::SAP2ΔSP	MucD	6.07918
rep3	MucDF106Y-HA	0h	6.17609			rep1	pUB::SAP2ΔSP	MucD	5.95424
rep3	MucDS394A-HA	0h	6.47712			rep1	pUB::SAP2ΔSP	MucDF106Y-HA	6.14613
rep3	MucDS394A-HA	0h	6.41497			rep1	pUB::SAP2ΔSP	MucDF106Y-HA	6.41497
rep3	MucDS394A-HA	0h	6.49136			rep1	pUB::SAP2ΔSP	MucDF106Y-HA	6.04139
rep3	Pto	6h	7.62325			rep1	pUB::SAP2ΔSP	MucDF106Y-HA	6.23045
rep3	Pto	6h	7.5682			rep1	pUB::SAP2ΔSP	MucDS394A-HA	4.5563
rep3	Pto	6h	7.51851			rep1	pUB::SAP2ΔSP	MucDS394A-HA	4.51851
rep3	ΔMucD	6h	6.82607			rep1	pUB::SAP2ΔSP	MucDS394A-HA	4.59106
rep3	ΔMucD	6h	6.74036			rep1	pUB::SAP2ΔSP	MucDS394A-HA	4.62325
rep3	ΔMucD	6h	6.79239			rep1	pUB::SAP1D63/136A #1	Pto	6.11394
rep3	MucD-HA	6h	7.30103			rep1	pUB::SAP1D63/136A #1	Pto	6.30103
rep3	MucD-HA	6h	7.6721			rep1	pUB::SAP1D63/136A #1	Pto	6.43136
rep3	MucD-HA	6h	7.57978			rep1	pUB::SAP1D63/136A #1	Pto	6.32222
rep3	MucDF106Y-HA	6h	7.60206			rep1	pUB::SAP1D63/136A #1	ΔMucD	4.43136
rep3	MucDF106Y-HA	6h	7.54407			rep1	pUB::SAP1D63/136A #1	ΔMucD	4.32222
rep3	MucDF106Y-HA	6h	7.51851			rep1	pUB::SAP1D63/136A #1	ΔMucD	4.43136
rep3	MucDS394A-HA	6h	6.69897			rep1	pUB::SAP1D63/136A #1	ΔMucD	4.39794
rep3	MucDS394A-HA	6h	6.49136			rep1	pUB::SAP1D63/136A #1	MucD	6
rep3	MucDS394A-HA	6h	6.64345			rep1	pUB::SAP1D63/136A #1	MucD	5.90309
rep3	Pto	12h	8.4624			rep1	pUB::SAP1D63/136A #1	MucD	6.17609
rep3	Pto	12h	8.59106			rep1	pUB::SAP1D63/136A #1	MucD	5.77815
rep3	Pto	12h	8.49136			rep1	pUB::SAP1D63/136A #1	MucDF106Y-HA	6.25527
rep3	ΔMucD	12h	7.36173			rep1	pUB::SAP1D63/136A #1	MucDF106Y-HA	6.44716
rep3	ΔMucD	12h	7.20412			rep1	pUB::SAP1D63/136A #1	MucDF106Y-HA	6.23045
rep3	ΔMucD	12h	7.14613			rep1	pUB::SAP1D63/136A #1	MucDF106Y-HA	6.27875
rep3	MucD-HA	12h	8.54407			rep1	pUB::SAP1D63/136A #1	MucDS394A-HA	4.43136
rep3	MucD-HA	12h	8.61278			rep1	pUB::SAP1D63/136A #1	MucDS394A-HA	4.4624
rep3	MucD-HA	12h	8.53148			rep1	pUB::SAP1D63/136A #1	MucDS394A-HA	4.49136
rep3	MucDF106Y-HA	12h	8.51851			rep1	pUB::SAP1D63/136A #1	MucDS394A-HA	4.51851
rep3	MucDF106Y-HA	12h	8.61278			rep1	pUB::SAP1D63/136A #7	Pto	5.90309
rep3	MucDF106Y-HA	12h	8.47712			rep1	pUB::SAP1D63/136A #7	Pto	5.77815
rep3	MucDS394A-HA	12h	7.65321			rep1	pUB::SAP1D63/136A #7	Pto	5.60206
rep3	MucDS394A-HA	12h	7.62325			rep1	pUB::SAP1D63/136A #7	Pto	5.90309
rep3	MucDS394A-HA	12h	7.54407			rep1	pUB::SAP1D63/136A #7	ΔMucD	4.04139
rep3	Pto	24h	9.92428			rep1	pUB::SAP1D63/136A #7	ΔMucD	4.4624
rep3	Pto	24h	9.86923			rep1	pUB::SAP1D63/136A #7	ΔMucD	4.17609
rep3	Pto	24h	9.97772			rep1	pUB::SAP1D63/136A #7	ΔMucD	4.34242
rep3	ΔMucD	24h	9.8451			rep1	pUB::SAP1D63/136A #7	MucD	6.07918
rep3	ΔMucD	24h	9.82607			rep1	pUB::SAP1D63/136A #7	MucD	6.14613
rep3	ΔMucD	24h	9.68124			rep1	pUB::SAP1D63/136A #7	MucD	6
rep3	MucD-HA	24h	9.95904			rep1	pUB::SAP1D63/136A #7	MucD	6.04139
rep3	MucD-HA	24h	9.86332			rep1	pUB::SAP1D63/136A #7	MucDF106Y-HA	6.04139
rep3	MucD-HA	24h	9.88081			rep1	pUB::SAP1D63/136A #7	MucDF106Y-HA	6.17609
rep3	MucDF106Y-HA	24h	9.91381			rep1	pUB::SAP1D63/136A #7	MucDF106Y-HA	6.23045
rep3	MucDF106Y-HA	24h	9.92428			rep1	pUB::SAP1D63/136A #7	MucDF106Y-HA	6.39794
rep3	MucDF106Y-HA	24h	9.98677			rep1	pUB::SAP1D63/136A #7	MucDS394A-HA	4.41497
rep3	MucDS394A-HA	24h	8.74036			rep1	pUB::SAP1D63/136A #7	MucDS394A-HA	4.38021
rep3	MucDS394A-HA	24h	8.6902			rep1	pUB::SAP1D63/136A #7	MucDS394A-HA	4.34242
rep3	MucDS394A-HA	24h	8.73239			rep1	pUB::SAP1D63/136A #7	MucDS394A-HA	4.49136
						rep2	Col	Pto	5.77815
						rep2	Col	Pto	5.95424
						rep2	Col	Pto	6
						rep2	Col	Pto	5.77815
						rep2	Col	ΔMucD	4.25527
						rep2	Col	ΔMucD	4.14613
						rep2	Col	ΔMucD	4
						rep2	Col	ΔMucD	4.27875
						rep2	Col	MucD	5.8451
						rep2	Col	MucD	5.60206
						rep2	Col	MucD	5.95424
						rep2	Col	MucD	5.77815
						rep2	Col	MucDF106Y-HA	6.04139
						rep2	Col	MucDF106Y-HA	6.25527
						rep2	Col	MucDF106Y-HA	6.20412
						rep2	Col	MucDF106Y-HA	6.4624
						rep2	Col	MucDS394A-HA	3.95424
						rep2	Col	MucDS394A-HA	4.17609
						rep2	Col	MucDS394A-HA	3.95424
						rep2	Col	MucDS394A-HA	4
						rep2	pUB::SAP1 #1	Pto	5.38021
						rep2	pUB::SAP1 #1	Pto	5.34242
						rep2	pUB::SAP1 #1	Pto	5.53148
						rep2	pUB::SAP1 #1	Pto	5.41497
						rep2	pUB::SAP1 #1	ΔMucD	4.34242
						rep2	pUB::SAP1 #1	ΔMucD	4.39794
						rep2	pUB::SAP1 #1	ΔMucD	4.27875
						rep2	pUB::SAP1 #1	ΔMucD	4.07918
						rep2	pUB::SAP1 #1	MucD	5.4624
						rep2	pUB::SAP1 #1	MucD	5.51851
						rep2	pUB::SAP1 #1	MucD	5.53148
						rep2	pUB::SAP1 #1	MucD	5.60206
						rep2	pUB::SAP1 #1	MucDF106Y-HA	6.4624
						rep2	pUB::SAP1 #1	MucDF106Y-HA	6.23045
						rep2	pUB::SAP1 #1	MucDF106Y-HA	6.04139
						rep2	pUB::SAP1 #1	MucDF106Y-HA	6.27875
						rep2	pUB::SAP1 #1	MucDS394A-HA	3.95424
						rep2	pUB::SAP1 #1	MucDS394A-HA	4
						rep2	pUB::SAP1 #1	MucDS394A-HA	4.17609
						rep2	pUB::SAP1 #1	MucDS394A-HA	4.11394
						rep2	pUB::SAP1 #2	Pto	5.07918
						rep2	pUB::SAP1 #2	Pto	5.07918
						rep2	pUB::SAP1 #2	Pto	5.14613
						rep2	pUB::SAP1 #2	Pto	4.90309
						rep2	pUB::SAP1 #2	ΔMucD	4
						rep2	pUB::SAP1 #2	ΔMucD	4.30103
						rep2	pUB::SAP1 #2	ΔMucD	3.90309
						rep2	pUB::SAP1 #2	ΔMucD	4.07918
						rep2	pUB::SAP1 #2	MucD	5.63347
						rep2	pUB::SAP1 #2	MucD	5.4624
						rep2	pUB::SAP1 #2	MucD	5.64345
						rep2	pUB::SAP1 #2	MucD	5.60206
						rep2	pUB::SAP1 #2	MucDF106Y-HA	6.07918
						rep2	pUB::SAP1 #2	MucDF106Y-HA	6.14613
						rep2	pUB::SAP1 #2	MucDF106Y-HA	6.41497
						rep2	pUB::SAP1 #2	MucDF106Y-HA	6.27875
						rep2	pUB::SAP1 #2	MucDS394A-HA	4.17609
						rep2	pUB::SAP1 #2	MucDS394A-HA	4.07918
						rep2	pUB::SAP1 #2	MucDS394A-HA	4.14613
						rep2	pUB::SAP1 #2	MucDS394A-HA	4.14613
						rep2	pUB::SAP1ΔSP	Pto	6.17609
						rep2	pUB::SAP1ΔSP	Pto	6.14613
						rep2	pUB::SAP1ΔSP	Pto	5.90309
						rep2	pUB::SAP1ΔSP	Pto	5.8451
						rep2	pUB::SAP1ΔSP	ΔMucD	4.04139
						rep2	pUB::SAP1ΔSP	ΔMucD	3.77815
						rep2	pUB::SAP1ΔSP	ΔMucD	4.14613
						rep2	pUB::SAP1ΔSP	ΔMucD	4.27875
						rep2	pUB::SAP1ΔSP	MucD	5.8451
						rep2	pUB::SAP1ΔSP	MucD	6
						rep2	pUB::SAP1ΔSP	MucD	6.14613
						rep2	pUB::SAP1ΔSP	MucD	6.07918
						rep2	pUB::SAP1ΔSP	MucDF106Y-HA	6.32222
						rep2	pUB::SAP1ΔSP	MucDF106Y-HA	6.43136
						rep2	pUB::SAP1ΔSP	MucDF106Y-HA	6.20412
						rep2	pUB::SAP1ΔSP	MucDF106Y-HA	5.95424
						rep2	pUB::SAP1ΔSP	MucDS394A-HA	4.17609
						rep2	pUB::SAP1ΔSP	MucDS394A-HA	3.8451
						rep2	pUB::SAP1ΔSP	MucDS394A-HA	3.95424
						rep2	pUB::SAP1ΔSP	MucDS394A-HA	3.77815
						rep2	pUB::SAP2 #1	Pto	5.43136
						rep2	pUB::SAP2 #1	Pto	5.51851
						rep2	pUB::SAP2 #1	Pto	5.44716
						rep2	pUB::SAP2 #1	Pto	5.25527
						rep2	pUB::SAP2 #1	ΔMucD	4.20412
						rep2	pUB::SAP2 #1	ΔMucD	4.30103
						rep2	pUB::SAP2 #1	ΔMucD	4.11394
						rep2	pUB::SAP2 #1	ΔMucD	4.20412
						rep2	pUB::SAP2 #1	MucD	4.57978
						rep2	pUB::SAP2 #1	MucD	4.59106
						rep2	pUB::SAP2 #1	MucD	5.17609
						rep2	pUB::SAP2 #1	MucD	5.11394
						rep2	pUB::SAP2 #1	MucDF106Y-HA	6.04139
						rep2	pUB::SAP2 #1	MucDF106Y-HA	6.25527
						rep2	pUB::SAP2 #1	MucDF106Y-HA	5.60206
						rep2	pUB::SAP2 #1	MucDF106Y-HA	6.27875
						rep2	pUB::SAP2 #1	MucDS394A-HA	4.04139
						rep2	pUB::SAP2 #1	MucDS394A-HA	4.27875
						rep2	pUB::SAP2 #1	MucDS394A-HA	4.20412
						rep2	pUB::SAP2 #1	MucDS394A-HA	4.23045
						rep2	pUB::SAP2 #2	Pto	5.32222
						rep2	pUB::SAP2 #2	Pto	5.27875
						rep2	pUB::SAP2 #2	Pto	5.44716
						rep2	pUB::SAP2 #2	Pto	5.20412
						rep2	pUB::SAP2 #2	ΔMucD	4.4624
						rep2	pUB::SAP2 #2	ΔMucD	4.47712
						rep2	pUB::SAP2 #2	ΔMucD	4.20412
						rep2	pUB::SAP2 #2	ΔMucD	4.36173
						rep2	pUB::SAP2 #2	MucD	4.90309
						rep2	pUB::SAP2 #2	MucD	5.04139
						rep2	pUB::SAP2 #2	MucD	4.95424
						rep2	pUB::SAP2 #2	MucD	5.20412
						rep2	pUB::SAP2 #2	MucDF106Y-HA	6.04139
						rep2	pUB::SAP2 #2	MucDF106Y-HA	6.38021
						rep2	pUB::SAP2 #2	MucDF106Y-HA	5.77815
						rep2	pUB::SAP2 #2	MucDF106Y-HA	6.11394
						rep2	pUB::SAP2 #2	MucDS394A-HA	4.04139
						rep2	pUB::SAP2 #2	MucDS394A-HA	4.39794
						rep2	pUB::SAP2 #2	MucDS394A-HA	4.43136
						rep2	pUB::SAP2 #2	MucDS394A-HA	4.04139
						rep2	pUB::SAP2ΔSP	Pto	5.8451
						rep2	pUB::SAP2ΔSP	Pto	5.95424
						rep2	pUB::SAP2ΔSP	Pto	5.8451
						rep2	pUB::SAP2ΔSP	Pto	5.53148
						rep2	pUB::SAP2ΔSP	ΔMucD	4.27875
						rep2	pUB::SAP2ΔSP	ΔMucD	4.43136
						rep2	pUB::SAP2ΔSP	ΔMucD	4.36173
						rep2	pUB::SAP2ΔSP	ΔMucD	4.23045
						rep2	pUB::SAP2ΔSP	MucD	5.49136
						rep2	pUB::SAP2ΔSP	MucD	5.5682
						rep2	pUB::SAP2ΔSP	MucD	5.44716
						rep2	pUB::SAP2ΔSP	MucD	5.59106
						rep2	pUB::SAP2ΔSP	MucDF106Y-HA	6
						rep2	pUB::SAP2ΔSP	MucDF106Y-HA	5.90309
						rep2	pUB::SAP2ΔSP	MucDF106Y-HA	6.38021
						rep2	pUB::SAP2ΔSP	MucDF106Y-HA	6.25527
						rep2	pUB::SAP2ΔSP	MucDS394A-HA	4
						rep2	pUB::SAP2ΔSP	MucDS394A-HA	3.77815
						rep2	pUB::SAP2ΔSP	MucDS394A-HA	4.11394
						rep2	pUB::SAP2ΔSP	MucDS394A-HA	3.8451
						rep2	pUB::SAP1D63/136A #1	Pto	6.27875
						rep2	pUB::SAP1D63/136A #1	Pto	6.17609
						rep2	pUB::SAP1D63/136A #1	Pto	6.30103
						rep2	pUB::SAP1D63/136A #1	Pto	6.27875
						rep2	pUB::SAP1D63/136A #1	ΔMucD	4.07918
						rep2	pUB::SAP1D63/136A #1	ΔMucD	4.25527
						rep2	pUB::SAP1D63/136A #1	ΔMucD	4.04139
						rep2	pUB::SAP1D63/136A #1	ΔMucD	3.77815
						rep2	pUB::SAP1D63/136A #1	MucD	5.60206
						rep2	pUB::SAP1D63/136A #1	MucD	5.8451
						rep2	pUB::SAP1D63/136A #1	MucD	5.90309
						rep2	pUB::SAP1D63/136A #1	MucD	5.95424
						rep2	pUB::SAP1D63/136A #1	MucDF106Y-HA	6.20412
						rep2	pUB::SAP1D63/136A #1	MucDF106Y-HA	6.4624
						rep2	pUB::SAP1D63/136A #1	MucDF106Y-HA	6.23045
						rep2	pUB::SAP1D63/136A #1	MucDF106Y-HA	5.95424
						rep2	pUB::SAP1D63/136A #1	MucDS394A-HA	4.59106
						rep2	pUB::SAP1D63/136A #1	MucDS394A-HA	4.54407
						rep2	pUB::SAP1D63/136A #1	MucDS394A-HA	4.57978
						rep2	pUB::SAP1D63/136A #1	MucDS394A-HA	4.5563
						rep2	pUB::SAP1D63/136A #7	Pto	5.95424
						rep2	pUB::SAP1D63/136A #7	Pto	6
						rep2	pUB::SAP1D63/136A #7	Pto	5.90309
						rep2	pUB::SAP1D63/136A #7	Pto	5.69897
						rep2	pUB::SAP1D63/136A #7	ΔMucD	4.07918
						rep2	pUB::SAP1D63/136A #7	ΔMucD	3.90309
						rep2	pUB::SAP1D63/136A #7	ΔMucD	4.36173
						rep2	pUB::SAP1D63/136A #7	ΔMucD	4.38021
						rep2	pUB::SAP1D63/136A #7	MucD	6.11394
						rep2	pUB::SAP1D63/136A #7	MucD	5.77815
						rep2	pUB::SAP1D63/136A #7	MucD	5.8451
						rep2	pUB::SAP1D63/136A #7	MucD	6.27875
						rep2	pUB::SAP1D63/136A #7	MucDF106Y-HA	6.04139
						rep2	pUB::SAP1D63/136A #7	MucDF106Y-HA	6.27875
						rep2	pUB::SAP1D63/136A #7	MucDF106Y-HA	6.41497
						rep2	pUB::SAP1D63/136A #7	MucDF106Y-HA	5.8451
						rep2	pUB::SAP1D63/136A #7	MucDS394A-HA	4.17609
						rep2	pUB::SAP1D63/136A #7	MucDS394A-HA	4.30103
						rep2	pUB::SAP1D63/136A #7	MucDS394A-HA	4.38021
						rep2	pUB::SAP1D63/136A #7	MucDS394A-HA	4.44716
						rep3	Col	Pto	5.47712
						rep3	Col	Pto	5.77815
						rep3	Col	Pto	5.4624
						rep3	Col	Pto	5.77815
						rep3	Col	ΔMucD	4
						rep3	Col	ΔMucD	3.60206
						rep3	Col	ΔMucD	4.04139
						rep3	Col	ΔMucD	3.95424
						rep3	Col	MucD	5.47712
						rep3	Col	MucD	5.60206
						rep3	Col	MucD	5.77815
						rep3	Col	MucD	5.95424
						rep3	Col	MucDF106Y-HA	6.04139
						rep3	Col	MucDF106Y-HA	6.11394
						rep3	Col	MucDF106Y-HA	6
						rep3	Col	MucDF106Y-HA	6.20412
						rep3	Col	MucDS394A-HA	4
						rep3	Col	MucDS394A-HA	3.95424
						rep3	Col	MucDS394A-HA	3.90309
						rep3	Col	MucDS394A-HA	4.23045
						rep3	pUB::SAP1 #1	Pto	5.14613
						rep3	pUB::SAP1 #1	Pto	5.11394
						rep3	pUB::SAP1 #1	Pto	5.04139
						rep3	pUB::SAP1 #1	Pto	5.04139
						rep3	pUB::SAP1 #1	ΔMucD	3.30103
						rep3	pUB::SAP1 #1	ΔMucD	3.60206
						rep3	pUB::SAP1 #1	ΔMucD	3.8451
						rep3	pUB::SAP1 #1	ΔMucD	4.11394
						rep3	pUB::SAP1 #1	MucD	5.04139
						rep3	pUB::SAP1 #1	MucD	5.11394
						rep3	pUB::SAP1 #1	MucD	5.07918
						rep3	pUB::SAP1 #1	MucD	4.95424
						rep3	pUB::SAP1 #1	MucDF106Y-HA	6.23045
						rep3	pUB::SAP1 #1	MucDF106Y-HA	5.95424
						rep3	pUB::SAP1 #1	MucDF106Y-HA	6.14613
						rep3	pUB::SAP1 #1	MucDF106Y-HA	6.20412
						rep3	pUB::SAP1 #1	MucDS394A-HA	3.95424
						rep3	pUB::SAP1 #1	MucDS394A-HA	4.04139
						rep3	pUB::SAP1 #1	MucDS394A-HA	3.8451
						rep3	pUB::SAP1 #1	MucDS394A-HA	4.11394
						rep3	pUB::SAP1 #2	Pto	5.25527
						rep3	pUB::SAP1 #2	Pto	5.41497
						rep3	pUB::SAP1 #2	Pto	5.07918
						rep3	pUB::SAP1 #2	Pto	5.14613
						rep3	pUB::SAP1 #2	ΔMucD	3.77815
						rep3	pUB::SAP1 #2	ΔMucD	3.30103
						rep3	pUB::SAP1 #2	ΔMucD	3.90309
						rep3	pUB::SAP1 #2	ΔMucD	3.8451
						rep3	pUB::SAP1 #2	MucD	5.43136
						rep3	pUB::SAP1 #2	MucD	5.51851
						rep3	pUB::SAP1 #2	MucD	5.50515
						rep3	pUB::SAP1 #2	MucD	5.20412
						rep3	pUB::SAP1 #2	MucDF106Y-HA	6.17609
						rep3	pUB::SAP1 #2	MucDF106Y-HA	6.25527
						rep3	pUB::SAP1 #2	MucDF106Y-HA	6.30103
						rep3	pUB::SAP1 #2	MucDF106Y-HA	6.20412
						rep3	pUB::SAP1 #2	MucDS394A-HA	3.8451
						rep3	pUB::SAP1 #2	MucDS394A-HA	3.60206
						rep3	pUB::SAP1 #2	MucDS394A-HA	3.47712
						rep3	pUB::SAP1 #2	MucDS394A-HA	3.95424
						rep3	pUB::SAP1ΔSP	Pto	5.90309
						rep3	pUB::SAP1ΔSP	Pto	5.47712
						rep3	pUB::SAP1ΔSP	Pto	6.04139
						rep3	pUB::SAP1ΔSP	Pto	5.8451
						rep3	pUB::SAP1ΔSP	ΔMucD	4.04139
						rep3	pUB::SAP1ΔSP	ΔMucD	3.8451
						rep3	pUB::SAP1ΔSP	ΔMucD	3.77815
						rep3	pUB::SAP1ΔSP	ΔMucD	3.95424
						rep3	pUB::SAP1ΔSP	MucD	6.11394
						rep3	pUB::SAP1ΔSP	MucD	6.17609
						rep3	pUB::SAP1ΔSP	MucD	6.34242
						rep3	pUB::SAP1ΔSP	MucD	6.23045
						rep3	pUB::SAP1ΔSP	MucDF106Y-HA	6.27875
						rep3	pUB::SAP1ΔSP	MucDF106Y-HA	6.38021
						rep3	pUB::SAP1ΔSP	MucDF106Y-HA	6.27875
						rep3	pUB::SAP1ΔSP	MucDF106Y-HA	6.4624
						rep3	pUB::SAP1ΔSP	MucDS394A-HA	4.25527
						rep3	pUB::SAP1ΔSP	MucDS394A-HA	4.11394
						rep3	pUB::SAP1ΔSP	MucDS394A-HA	3.77815
						rep3	pUB::SAP1ΔSP	MucDS394A-HA	3.90309
						rep3	pUB::SAP2 #1	Pto	5.34242
						rep3	pUB::SAP2 #1	Pto	5.27875
						rep3	pUB::SAP2 #1	Pto	5.38021
						rep3	pUB::SAP2 #1	Pto	5.39794
						rep3	pUB::SAP2 #1	ΔMucD	4.04139
						rep3	pUB::SAP2 #1	ΔMucD	4.23045
						rep3	pUB::SAP2 #1	ΔMucD	3.95424
						rep3	pUB::SAP2 #1	ΔMucD	3.77815
						rep3	pUB::SAP2 #1	MucD	5.60206
						rep3	pUB::SAP2 #1	MucD	5.53148
						rep3	pUB::SAP2 #1	MucD	5.34242
						rep3	pUB::SAP2 #1	MucD	5.23045
						rep3	pUB::SAP2 #1	MucDF106Y-HA	6.04139
						rep3	pUB::SAP2 #1	MucDF106Y-HA	6.11394
						rep3	pUB::SAP2 #1	MucDF106Y-HA	6.34242
						rep3	pUB::SAP2 #1	MucDF106Y-HA	5.95424
						rep3	pUB::SAP2 #1	MucDS394A-HA	3.8451
						rep3	pUB::SAP2 #1	MucDS394A-HA	4.23045
						rep3	pUB::SAP2 #1	MucDS394A-HA	4.27875
						rep3	pUB::SAP2 #1	MucDS394A-HA	4.07918
						rep3	pUB::SAP2 #2	Pto	5.53148
						rep3	pUB::SAP2 #2	Pto	5.34242
						rep3	pUB::SAP2 #2	Pto	5.23045
						rep3	pUB::SAP2 #2	Pto	5.17609
						rep3	pUB::SAP2 #2	ΔMucD	3.90309
						rep3	pUB::SAP2 #2	ΔMucD	4.04139
						rep3	pUB::SAP2 #2	ΔMucD	4.36173
						rep3	pUB::SAP2 #2	ΔMucD	3.77815
						rep3	pUB::SAP2 #2	MucD	5.23045
						rep3	pUB::SAP2 #2	MucD	5.04139
						rep3	pUB::SAP2 #2	MucD	5.20412
						rep3	pUB::SAP2 #2	MucD	5.25527
						rep3	pUB::SAP2 #2	MucDF106Y-HA	5.54407
						rep3	pUB::SAP2 #2	MucDF106Y-HA	5.53148
						rep3	pUB::SAP2 #2	MucDF106Y-HA	5.77815
						rep3	pUB::SAP2 #2	MucDF106Y-HA	5.95424
						rep3	pUB::SAP2 #2	MucDS394A-HA	4.43136
						rep3	pUB::SAP2 #2	MucDS394A-HA	4.04139
						rep3	pUB::SAP2 #2	MucDS394A-HA	4.25527
						rep3	pUB::SAP2 #2	MucDS394A-HA	3.77815
						rep3	pUB::SAP2ΔSP	Pto	5.60206
						rep3	pUB::SAP2ΔSP	Pto	5.95424
						rep3	pUB::SAP2ΔSP	Pto	6.04139
						rep3	pUB::SAP2ΔSP	Pto	5.47712
						rep3	pUB::SAP2ΔSP	ΔMucD	4.04139
						rep3	pUB::SAP2ΔSP	ΔMucD	4.14613
						rep3	pUB::SAP2ΔSP	ΔMucD	3.90309
						rep3	pUB::SAP2ΔSP	ΔMucD	4.14613
						rep3	pUB::SAP2ΔSP	MucD	5.60206
						rep3	pUB::SAP2ΔSP	MucD	5.90309
						rep3	pUB::SAP2ΔSP	MucD	5.8451
						rep3	pUB::SAP2ΔSP	MucD	6.07918
						rep3	pUB::SAP2ΔSP	MucDF106Y-HA	6.20412
						rep3	pUB::SAP2ΔSP	MucDF106Y-HA	6.07918
						rep3	pUB::SAP2ΔSP	MucDF106Y-HA	6.27875
						rep3	pUB::SAP2ΔSP	MucDF106Y-HA	5.90309
						rep3	pUB::SAP2ΔSP	MucDS394A-HA	4.30103
						rep3	pUB::SAP2ΔSP	MucDS394A-HA	4.27875
						rep3	pUB::SAP2ΔSP	MucDS394A-HA	4.23045
						rep3	pUB::SAP2ΔSP	MucDS394A-HA	4.34242
						rep3	pUB::SAP1D63/136A #1	Pto	6.07918
						rep3	pUB::SAP1D63/136A #1	Pto	6.04139
						rep3	pUB::SAP1D63/136A #1	Pto	6.11394
						rep3	pUB::SAP1D63/136A #1	Pto	6
						rep3	pUB::SAP1D63/136A #1	ΔMucD	4.4624
						rep3	pUB::SAP1D63/136A #1	ΔMucD	4.34242
						rep3	pUB::SAP1D63/136A #1	ΔMucD	4.34242
						rep3	pUB::SAP1D63/136A #1	ΔMucD	4.38021
						rep3	pUB::SAP1D63/136A #1	MucD	5.30103
						rep3	pUB::SAP1D63/136A #1	MucD	5.60206
						rep3	pUB::SAP1D63/136A #1	MucD	5.8451
						rep3	pUB::SAP1D63/136A #1	MucD	5.95424
						rep3	pUB::SAP1D63/136A #1	MucDF106Y-HA	6.11394
						rep3	pUB::SAP1D63/136A #1	MucDF106Y-HA	6.39794
						rep3	pUB::SAP1D63/136A #1	MucDF106Y-HA	6.34242
						rep3	pUB::SAP1D63/136A #1	MucDF106Y-HA	6.38021
						rep3	pUB::SAP1D63/136A #1	MucDS394A-HA	4.43136
						rep3	pUB::SAP1D63/136A #1	MucDS394A-HA	4.27875
						rep3	pUB::SAP1D63/136A #1	MucDS394A-HA	4.20412
						rep3	pUB::SAP1D63/136A #1	MucDS394A-HA	3.95424
						rep3	pUB::SAP1D63/136A #7	Pto	5.60206
						rep3	pUB::SAP1D63/136A #7	Pto	5.47712
						rep3	pUB::SAP1D63/136A #7	Pto	5.77815
						rep3	pUB::SAP1D63/136A #7	Pto	5.95424
						rep3	pUB::SAP1D63/136A #7	ΔMucD	3.8451
						rep3	pUB::SAP1D63/136A #7	ΔMucD	3.90309
						rep3	pUB::SAP1D63/136A #7	ΔMucD	4.14613
						rep3	pUB::SAP1D63/136A #7	ΔMucD	4.11394
						rep3	pUB::SAP1D63/136A #7	MucD	5.69897
						rep3	pUB::SAP1D63/136A #7	MucD	5.90309
						rep3	pUB::SAP1D63/136A #7	MucD	5.8451
						rep3	pUB::SAP1D63/136A #7	MucD	6.04139
						rep3	pUB::SAP1D63/136A #7	MucDF106Y-HA	6.20412
						rep3	pUB::SAP1D63/136A #7	MucDF106Y-HA	6.34242
						rep3	pUB::SAP1D63/136A #7	MucDF106Y-HA	6.14613
						rep3	pUB::SAP1D63/136A #7	MucDF106Y-HA	6.27875
						rep3	pUB::SAP1D63/136A #7	MucDS394A-HA	3.90309
						rep3	pUB::SAP1D63/136A #7	MucDS394A-HA	3.95424
						rep3	pUB::SAP1D63/136A #7	MucDS394A-HA	3.95424
						rep3	pUB::SAP1D63/136A #7	MucDS394A-HA	4.11394
